# Supplementary material for: Metabolic model of necrotizing enterocolitis in the premature newborn gut resulting from enteric dysbiosis
Source: Front Pediatr. 2022 Aug 23;10:893059. doi: 10.3389/fped.2022.893059 (PMC9445129; doi:10.3389/fped.2022.893059)
Supplement: Supplementary Table 3 — Sample metadata from publicly available datasets combined into single sheet. [file Table_3.XLSX]

## Sheet: mapping_global.txt
Sample ID	NCBI Project ID	Number of Sequnces	Day of Life	Day of Life in weeks	PMA	gestational_age_week	PMA_window	gestational_age	NEC	antibiotic_treatment	birthweight	country	Pre_term_nec	delivery_mode	feeding_practice	sex	subject_ID	NCBI_Library Name
ERR1600439	PRJEB15257	4101014	14	2	33	31	29_32	217	No	1		United Kingdom	Preterm	vaginal			PRJEB15257_Q142	142_S1
ERR1600440	PRJEB15257	12778363	40	5.71429	33.7143	28	23_28	196	No	0		United Kingdom	Preterm	c-section			PRJEB15257_Q216	216_S2
ERR1600432	PRJEB15257	9718743	35	5	30	25	23_28	175	No	1		United Kingdom	Preterm	vaginal			PRJEB15257_Q117	Q117_120208_S7
ERR1600433	PRJEB15257	9847000	14	2	33	31	29_32	217	No	1		United Kingdom	Preterm	vaginal			PRJEB15257_Q142	Q142_S22
ERR1600434	PRJEB15257	11442761	40	5.71429	29.7143	24	23_28	168	No	1		United Kingdom	Preterm	vaginal			PRJEB15257_Q175	Q175_120826_S16
ERR1600435	PRJEB15257	9385745	17	2.42857	27.4286	25	23_28	175	No	1		United Kingdom	Preterm	vaginal			PRJEB15257_Q189	Q189_120920_S5
ERR1600426	PRJEB15257	10765181	5	0.714286	28.7143	28	23_28	196	No	1		United Kingdom	Preterm	c-section			PRJEB15257_Q19	Q19_110319_S11
ERR1600436	PRJEB15257	11842425	40	5.71429	33.7143	28	23_28	196	No	1		United Kingdom	Preterm	c-section			PRJEB15257_Q216	Q216_S25
ERR1600437	PRJEB15257	5761388	32	4.57143	30.5714	26	23_28	182	No	1		United Kingdom	Preterm	c-section			PRJEB15257_Q219	Q219_121129_S14
ERR1600427	PRJEB15257	10515261	43	6.14286	32.1429	26	23_28	182	No	1		United Kingdom	Preterm	vaginal			PRJEB15257_Q26	Q26_110529_S2
ERR1600428	PRJEB15257	10272541	27	3.85714	28.8571	25	23_28	175	No	1		United Kingdom	Preterm	vaginal			PRJEB15257_Q83	Q83_111105_S3
ERR1600438	PRJEB15257	8061151	24	3.42857	30.4286	27	23_28	189	No	1		United Kingdom	Preterm	c-section			PRJEB15257_Q87	Q87_S1
ERR1600429	PRJEB15257	9771928	24	3.42857	30.4286	27	23_28	189	No	0		United Kingdom	Preterm	c-section			PRJEB15257_Q87	Q87_S20
ERR1600431	PRJEB15257	10746440	6	0.857143	31.8571	31	29_32	217	No	1		United Kingdom	Preterm	c-section			PRJEB15257_Q89	Q89_111025_repeat_S17
ERR1600430	PRJEB15257	10573383	6	0.857143	31.8571	31	29_32	217	No	0		United Kingdom	Preterm	c-section			PRJEB15257_Q89	Q89_111025_S13
SRR6257386	PRJNA294605	4815550	11	1.57143	27.5714	26	23_28	182	No	1	822	USA	Preterm	c-section	breastfed	female	PRJNA294605_3	N1_003_011G1
SRR6257387	PRJNA294605	16956884	13	1.85714	27.8571	26	23_28	182	No	1	822	USA	Preterm	c-section	breastfed	female	PRJNA294605_3	N1_003_013G1
SRR6257388	PRJNA294605	16355664	15	2.14286	28.1429	26	23_28	182	No	1	822	USA	Preterm	c-section	breastfed	female	PRJNA294605_3	N1_003_015G1
SRR6257389	PRJNA294605	19439365	17	2.42857	28.4286	26	23_28	182	No	1	822	USA	Preterm	c-section	breastfed	female	PRJNA294605_3	N1_003_017G1
SRR6257382	PRJNA294605	13031942	18	2.57143	28.5714	26	23_28	182	No	1	822	USA	Preterm	c-section	breastfed	female	PRJNA294605_3	N1_003_018G1
SRR6257383	PRJNA294605	21880803	19	2.71429	28.7143	26	23_28	182	No	1	822	USA	Preterm	c-section	breastfed	female	PRJNA294605_3	N1_003_019G1
SRR6257384	PRJNA294605	10410403	21	3	29	26	23_28	182	No	1	822	USA	Preterm	c-section	breastfed	female	PRJNA294605_3	N1_003_021G1
SRR6257385	PRJNA294605	12491136	22	3.14286	29.1429	26	23_28	182	No	1	822	USA	Preterm	c-section	breastfed	female	PRJNA294605_3	N1_003_022G1
SRR6257390	PRJNA294605	9353590	23	3.28571	29.2857	26	23_28	182	No	1	822	USA	Preterm	c-section	breastfed	female	PRJNA294605_3	N1_003_023G1
SRR6257391	PRJNA294605	17251165	25	3.57143	29.5714	26	23_28	182	No	1	822	USA	Preterm	c-section	breastfed	female	PRJNA294605_3	N1_003_025G1
SRR6257442	PRJNA294605	13957775	26	3.71429	29.7143	26	23_28	182	No	1	822	USA	Preterm	c-section	breastfed	female	PRJNA294605_3	N1_003_026G1
SRR6257443	PRJNA294605	12779275	27	3.85714	29.8571	26	23_28	182	No	1	822	USA	Preterm	c-section	breastfed	female	PRJNA294605_3	N1_003_027G1
SRR6257444	PRJNA294605	14629061	28	4	30	26	23_28	182	No	1	822	USA	Preterm	c-section	breastfed	female	PRJNA294605_3	N1_003_028G1
SRR6257445	PRJNA294605	12726462	39	5.57143	31.5714	26	23_28	182	No	1	822	USA	Preterm	c-section	breastfed	female	PRJNA294605_3	N1_003_039G1
SRR6257446	PRJNA294605	10879327	44	6.28571	32.2857	26	23_28	182	No	1	822	USA	Preterm	c-section	breastfed	female	PRJNA294605_3	N1_003_044G1
SRR6257447	PRJNA294605	14345737	52	7.42857	33.4286	26	23_28	182	No	1	822	USA	Preterm	c-section	breastfed	female	PRJNA294605_3	N1_003_052G1
SRR6257450	PRJNA294605	6479440	8	1.14286	33.1429	32	29_32	224	No	0	1450	USA	Preterm	c-section	formula	female	PRJNA294605_4	N1_004_008G1
SRR6257451	PRJNA294605	9724356	9	1.28571	33.2857	32	29_32	224	No	0	1450	USA	Preterm	c-section	formula	female	PRJNA294605_4	N1_004_009G1
SRR6257476	PRJNA294605	11874393	10	1.42857	33.4286	32	29_32	224	No	0	1450	USA	Preterm	c-section	formula	female	PRJNA294605_4	N1_004_010G1
SRR6257475	PRJNA294605	11062140	12	1.71429	33.7143	32	29_32	224	No	0	1450	USA	Preterm	c-section	formula	female	PRJNA294605_4	N1_004_012G1
SRR6257478	PRJNA294605	20942268	13	1.85714	33.8571	32	29_32	224	No	0	1450	USA	Preterm	c-section	formula	female	PRJNA294605_4	N1_004_013G1
SRR6257477	PRJNA294605	11055812	14	2	34	32	29_32	224	No	0	1450	USA	Preterm	c-section	formula	female	PRJNA294605_4	N1_004_014G1
SRR6257472	PRJNA294605	13519205	15	2.14286	34.1429	32	29_32	224	No	0	1450	USA	Preterm	c-section	formula	female	PRJNA294605_4	N1_004_015G1
SRR6257471	PRJNA294605	18354903	16	2.28571	34.2857	32	29_32	224	No	0	1450	USA	Preterm	c-section	formula	female	PRJNA294605_4	N1_004_016G1
SRR6257474	PRJNA294605	12434955	18	2.57143	34.5714	32	29_32	224	No	0	1450	USA	Preterm	c-section	formula	female	PRJNA294605_4	N1_004_018G1
SRR6257473	PRJNA294605	14102445	21	3	35	32	29_32	224	No	0	1450	USA	Preterm	c-section	formula	female	PRJNA294605_4	N1_004_021G1
SRR6257470	PRJNA294605	11715060	26	3.71429	35.7143	32	29_32	224	No	0	1450	USA	Preterm	c-section	formula	female	PRJNA294605_4	N1_004_026G1
SRR6257469	PRJNA294605	15434762	7	1	33	32	29_32	224	Yes	1	1230	USA	NEC	vaginal	formula	female	PRJNA294605_8	N1_008_007G1
SRR6257497	PRJNA294605	14382991	8	1.14286	33.1429	32	29_32	224	Yes	1	1230	USA	NEC	vaginal	formula	female	PRJNA294605_8	N1_008_008G1
SRR6257498	PRJNA294605	13113021	9	1.28571	33.2857	32	29_32	224	Yes	1	1230	USA	NEC	vaginal	formula	female	PRJNA294605_8	N1_008_009G1
SRR6257495	PRJNA294605	2630408	10	1.42857	33.4286	32	29_32	224	Yes	1	1230	USA	NEC	vaginal	formula	female	PRJNA294605_8	N1_008_010G1
SRR6257496	PRJNA294605	16279125	28	4	36	32	29_32	224	Yes	1	1230	USA	NEC	vaginal	formula	female	PRJNA294605_8	N1_008_028G1
SRR6257493	PRJNA294605	15320032	31	4.42857	36.4286	32	29_32	224	Yes	1	1230	USA	NEC	vaginal	formula	female	PRJNA294605_8	N1_008_031G1
SRR6257494	PRJNA294605	41023557	6	0.857143	29.8571	29	29_32	203	No	0	1820	USA	Preterm	c-section	mix	male	PRJNA294605_9	N1_009_006G1
SRR6257491	PRJNA294605	17888105	7	1	30	29	29_32	203	No	0	1820	USA	Preterm	c-section	mix	male	PRJNA294605_9	N1_009_007G1
SRR6257492	PRJNA294605	16828215	8	1.14286	30.1429	29	29_32	203	No	0	1820	USA	Preterm	c-section	mix	male	PRJNA294605_9	N1_009_008G1
SRR6257489	PRJNA294605	41269427	9	1.28571	30.2857	29	29_32	203	No	0	1820	USA	Preterm	c-section	mix	male	PRJNA294605_9	N1_009_009G1
SRR6257490	PRJNA294605	14638283	10	1.42857	30.4286	29	29_32	203	No	0	1820	USA	Preterm	c-section	mix	male	PRJNA294605_9	N1_009_010G1
SRR6257514	PRJNA294605	17056496	11	1.57143	30.5714	29	29_32	203	No	0	1820	USA	Preterm	c-section	mix	male	PRJNA294605_9	N1_009_011G1
SRR6257513	PRJNA294605	15743289	13	1.85714	30.8571	29	29_32	203	No	0	1820	USA	Preterm	c-section	mix	male	PRJNA294605_9	N1_009_013G1
SRR6257512	PRJNA294605	10259906	14	2	31	29	29_32	203	No	0	1820	USA	Preterm	c-section	mix	male	PRJNA294605_9	N1_009_014G1
SRR6257511	PRJNA294605	43402034	15	2.14286	31.1429	29	29_32	203	No	0	1820	USA	Preterm	c-section	mix	male	PRJNA294605_9	N1_009_015G1
SRR6257518	PRJNA294605	11780370	16	2.28571	31.2857	29	29_32	203	No	0	1820	USA	Preterm	c-section	mix	male	PRJNA294605_9	N1_009_016G1
SRR6257517	PRJNA294605	13754729	17	2.42857	31.4286	29	29_32	203	No	0	1820	USA	Preterm	c-section	mix	male	PRJNA294605_9	N1_009_017G1
SRR6257516	PRJNA294605	18121883	19	2.71429	31.7143	29	29_32	203	No	0	1820	USA	Preterm	c-section	mix	male	PRJNA294605_9	N1_009_019G1
SRR6257515	PRJNA294605	34203919	20	2.85714	31.8571	29	29_32	203	No	0	1820	USA	Preterm	c-section	mix	male	PRJNA294605_9	N1_009_020G1
SRR6257510	PRJNA294605	35649518	21	3	32	29	29_32	203	No	0	1820	USA	Preterm	c-section	mix	male	PRJNA294605_9	N1_009_021G1
SRR6257509	PRJNA294605	15232591	24	3.42857	32.4286	29	29_32	203	No	0	1820	USA	Preterm	c-section	mix	male	PRJNA294605_9	N1_009_024G1
SRR6257396	PRJNA294605	21078009	38	5.42857	34.4286	29	29_32	203	No	0	1820	USA	Preterm	c-section	mix	male	PRJNA294605_9	N1_009_038G1
SRR6257397	PRJNA294605	15969190	45	6.42857	35.4286	29	29_32	203	No	0	1820	USA	Preterm	c-section	mix	male	PRJNA294605_9	N1_009_045G1
SRR6257398	PRJNA294605	15828896	11	1.57143	27.5714	26	23_28	182	Yes	1	523	USA	NEC	c-section	mix	male	PRJNA294605_11	N1_011_011G1
SRR6257399	PRJNA294605	16913822	13	1.85714	27.8571	26	23_28	182	Yes	1	523	USA	NEC	c-section	mix	male	PRJNA294605_11	N1_011_013G1
SRR6257392	PRJNA294605	14300110	14	2	28	26	23_28	182	Yes	1	523	USA	NEC	c-section	mix	male	PRJNA294605_11	N1_011_014G1
SRR6257393	PRJNA294605	13998155	15	2.14286	28.1429	26	23_28	182	Yes	1	523	USA	NEC	c-section	mix	male	PRJNA294605_11	N1_011_015G1
SRR6257394	PRJNA294605	13194348	20	2.85714	28.8571	26	23_28	182	Yes	1	523	USA	NEC	c-section	mix	male	PRJNA294605_11	N1_011_020G1
SRR6257395	PRJNA294605	11088648	21	3	29	26	23_28	182	Yes	1	523	USA	NEC	c-section	mix	male	PRJNA294605_11	N1_011_021G1
SRR6257400	PRJNA294605	12726491	23	3.28571	29.2857	26	23_28	182	Yes	1	523	USA	NEC	c-section	mix	male	PRJNA294605_11	N1_011_023G1
SRR6257401	PRJNA294605	14794905	25	3.57143	29.5714	26	23_28	182	Yes	1	523	USA	NEC	c-section	mix	male	PRJNA294605_11	N1_011_025G1
SRR6257413	PRJNA294605	11953487	27	3.85714	29.8571	26	23_28	182	Yes	1	523	USA	NEC	c-section	mix	male	PRJNA294605_11	N1_011_027G1
SRR6257412	PRJNA294605	18226114	28	4	30	26	23_28	182	Yes	1	523	USA	NEC	c-section	mix	male	PRJNA294605_11	N1_011_028G1
SRR6257415	PRJNA294605	16129316	33	4.71429	30.7143	26	23_28	182	Yes	1	523	USA	NEC	c-section	mix	male	PRJNA294605_11	N1_011_033G1
SRR6257414	PRJNA294605	5779438	37	5.28571	31.2857	26	23_28	182	Yes	1	523	USA	NEC	c-section	mix	male	PRJNA294605_11	N1_011_037G1
SRR6257417	PRJNA294605	11552648	46	6.57143	32.5714	26	23_28	182	Yes	1	523	USA	NEC	c-section	mix	male	PRJNA294605_11	N1_011_046G1
SRR6257416	PRJNA294605	11853446	51	7.28571	33.2857	26	23_28	182	Yes	1	523	USA	NEC	c-section	mix	male	PRJNA294605_11	N1_011_051G1
SRR6257434	PRJNA294605	13731616	6	0.857143	32.8571	32	29_32	224	No	0	2035	USA	Preterm	vaginal	mix	male	PRJNA294605_14	N1_014_006G1
SRR6257435	PRJNA294605	16117754	7	1	33	32	29_32	224	No	0	2035	USA	Preterm	vaginal	mix	male	PRJNA294605_14	N1_014_007G1
SRR6257432	PRJNA294605	17014595	8	1.14286	33.1429	32	29_32	224	No	0	2035	USA	Preterm	vaginal	mix	male	PRJNA294605_14	N1_014_008G1
SRR6257433	PRJNA294605	20454085	9	1.28571	33.2857	32	29_32	224	No	0	2035	USA	Preterm	vaginal	mix	male	PRJNA294605_14	N1_014_009G1
SRR6257438	PRJNA294605	16170816	10	1.42857	33.4286	32	29_32	224	No	0	2035	USA	Preterm	vaginal	mix	male	PRJNA294605_14	N1_014_010G1
SRR6257439	PRJNA294605	19882762	11	1.57143	33.5714	32	29_32	224	No	0	2035	USA	Preterm	vaginal	mix	male	PRJNA294605_14	N1_014_011G1
SRR6257436	PRJNA294605	16307293	12	1.71429	33.7143	32	29_32	224	No	0	2035	USA	Preterm	vaginal	mix	male	PRJNA294605_14	N1_014_012G1
SRR6257437	PRJNA294605	1897451	14	2	34	32	29_32	224	No	0	2035	USA	Preterm	vaginal	mix	male	PRJNA294605_14	N1_014_014G1
SRR6257440	PRJNA294605	11526494	15	2.14286	34.1429	32	29_32	224	No	0	2035	USA	Preterm	vaginal	mix	male	PRJNA294605_14	N1_014_015G1
SRR6257441	PRJNA294605	18238277	16	2.28571	34.2857	32	29_32	224	No	0	2035	USA	Preterm	vaginal	mix	male	PRJNA294605_14	N1_014_016G1
SRR6257431	PRJNA294605	13277602	17	2.42857	34.4286	32	29_32	224	No	0	2035	USA	Preterm	vaginal	mix	male	PRJNA294605_14	N1_014_017G1
SRR6257430	PRJNA294605	18294742	9	1.28571	27.2857	26	23_28	182	Yes	1	748	USA	NEC	vaginal	mix	female	PRJNA294605_17	N1_017_009G1
SRR6257429	PRJNA294605	17826802	10	1.42857	27.4286	26	23_28	182	Yes	1	748	USA	NEC	vaginal	mix	female	PRJNA294605_17	N1_017_010G1
SRR6257428	PRJNA294605	13661829	11	1.57143	27.5714	26	23_28	182	Yes	1	748	USA	NEC	vaginal	mix	female	PRJNA294605_17	N1_017_011G1
SRR6257427	PRJNA294605	16291402	10	1.42857	30.4286	29	29_32	203	No	0	1133	USA	Preterm	c-section	mix	male	PRJNA294605_18	N1_018_010G1
SRR6257426	PRJNA294605	34826222	11	1.57143	30.5714	29	29_32	203	No	0	1133	USA	Preterm	c-section	mix	male	PRJNA294605_18	N1_018_011G1
SRR6257425	PRJNA294605	19921944	13	1.85714	30.8571	29	29_32	203	No	0	1133	USA	Preterm	c-section	mix	male	PRJNA294605_18	N1_018_013G1
SRR6257424	PRJNA294605	15863911	14	2	31	29	29_32	203	No	0	1133	USA	Preterm	c-section	mix	male	PRJNA294605_18	N1_018_014G1
SRR6257423	PRJNA294605	25388229	16	2.28571	31.2857	29	29_32	203	No	0	1133	USA	Preterm	c-section	mix	male	PRJNA294605_18	N1_018_016G1
SRR6257422	PRJNA294605	42327019	17	2.42857	31.4286	29	29_32	203	No	0	1133	USA	Preterm	c-section	mix	male	PRJNA294605_18	N1_018_017G1
SRR6257454	PRJNA294605	19765346	18	2.57143	31.5714	29	29_32	203	No	0	1133	USA	Preterm	c-section	mix	male	PRJNA294605_18	N1_018_018G1
SRR6257455	PRJNA294605	36024248	19	2.71429	31.7143	29	29_32	203	No	0	1133	USA	Preterm	c-section	mix	male	PRJNA294605_18	N1_018_019G1
SRR6257456	PRJNA294605	20418791	20	2.85714	31.8571	29	29_32	203	No	0	1133	USA	Preterm	c-section	mix	male	PRJNA294605_18	N1_018_020G1
SRR6257457	PRJNA294605	45639211	24	3.42857	32.4286	29	29_32	203	No	0	1133	USA	Preterm	c-section	mix	male	PRJNA294605_18	N1_018_024G1
SRR6257458	PRJNA294605	31739538	37	5.28571	34.2857	29	29_32	203	No	0	1133	USA	Preterm	c-section	mix	male	PRJNA294605_18	N1_018_037G1
SRR6257459	PRJNA294605	16090072	10	1.42857	25.4286	24	23_28	168	No	1	731	USA	Preterm	c-section	mix	female	PRJNA294605_19	N1_019_010G1
SRR6257460	PRJNA294605	17192043	11	1.57143	25.5714	24	23_28	168	No	1	731	USA	Preterm	c-section	mix	female	PRJNA294605_19	N1_019_011G1
SRR6257461	PRJNA294605	23150705	12	1.71429	25.7143	24	23_28	168	No	1	731	USA	Preterm	c-section	mix	female	PRJNA294605_19	N1_019_012G1
SRR6257452	PRJNA294605	15575513	13	1.85714	25.8571	24	23_28	168	No	1	731	USA	Preterm	c-section	mix	female	PRJNA294605_19	N1_019_013G1
SRR6257453	PRJNA294605	16205331	14	2	26	24	23_28	168	No	1	731	USA	Preterm	c-section	mix	female	PRJNA294605_19	N1_019_014G1
SRR6257506	PRJNA294605	12154420	15	2.14286	26.1429	24	23_28	168	No	1	731	USA	Preterm	c-section	mix	female	PRJNA294605_19	N1_019_015G1
SRR6257505	PRJNA294605	14914439	16	2.28571	26.2857	24	23_28	168	No	1	731	USA	Preterm	c-section	mix	female	PRJNA294605_19	N1_019_016G1
SRR6257504	PRJNA294605	13631780	17	2.42857	26.4286	24	23_28	168	No	1	731	USA	Preterm	c-section	mix	female	PRJNA294605_19	N1_019_017G1
SRR6257503	PRJNA294605	13259019	18	2.57143	26.5714	24	23_28	168	No	1	731	USA	Preterm	c-section	mix	female	PRJNA294605_19	N1_019_018G1
SRR6257502	PRJNA294605	15636909	19	2.71429	26.7143	24	23_28	168	No	1	731	USA	Preterm	c-section	mix	female	PRJNA294605_19	N1_019_019G1
SRR6257501	PRJNA294605	15751330	20	2.85714	26.8571	24	23_28	168	No	1	731	USA	Preterm	c-section	mix	female	PRJNA294605_19	N1_019_020G1
SRR6257500	PRJNA294605	18158235	21	3	27	24	23_28	168	No	1	731	USA	Preterm	c-section	mix	female	PRJNA294605_19	N1_019_021G1
SRR6257499	PRJNA294605	18360989	22	3.14286	27.1429	24	23_28	168	No	1	731	USA	Preterm	c-section	mix	female	PRJNA294605_19	N1_019_022G1
SRR6257508	PRJNA294605	15515103	23	3.28571	27.2857	24	23_28	168	No	1	731	USA	Preterm	c-section	mix	female	PRJNA294605_19	N1_019_023G1
SRR6257507	PRJNA294605	16690741	24	3.42857	27.4286	24	23_28	168	No	1	731	USA	Preterm	c-section	mix	female	PRJNA294605_19	N1_019_024G1
SRR6257481	PRJNA294605	18830418	26	3.71429	27.7143	24	23_28	168	No	1	731	USA	Preterm	c-section	mix	female	PRJNA294605_19	N1_019_026G1
SRR6257482	PRJNA294605	13483216	27	3.85714	27.8571	24	23_28	168	No	1	731	USA	Preterm	c-section	mix	female	PRJNA294605_19	N1_019_027G1
SRR6257483	PRJNA294605	22289502	31	4.42857	28.4286	24	23_28	168	No	1	731	USA	Preterm	c-section	mix	female	PRJNA294605_19	N1_019_031G1
SRR6257484	PRJNA294605	13780983	38	5.42857	29.4286	24	23_28	168	No	1	731	USA	Preterm	c-section	mix	female	PRJNA294605_19	N1_019_038G1
SRR6257485	PRJNA294605	14689506	49	7	31	24	23_28	168	No	1	731	USA	Preterm	c-section	mix	female	PRJNA294605_19	N1_019_049G1
SRR6257486	PRJNA294605	11458054	56	8	32	24	23_28	168	No	1	731	USA	Preterm	c-section	mix	female	PRJNA294605_19	N1_019_056G1
SRR6257487	PRJNA294605	13671438	57	8.14286	32.1429	24	23_28	168	No	1	731	USA	Preterm	c-section	mix	female	PRJNA294605_19	N1_019_057G1
SRR6257488	PRJNA294605	14632917	12	1.71429	25.7143	24	23_28	168	Yes	1	697	USA	NEC	c-section	breastfed	female	PRJNA294605_21	N1_021_012G1
SRR6257479	PRJNA294605	15582443	13	1.85714	25.8571	24	23_28	168	Yes	1	697	USA	NEC	c-section	breastfed	female	PRJNA294605_21	N1_021_013G1
SRR6257480	PRJNA294605	15576518	15	2.14286	26.1429	24	23_28	168	Yes	1	697	USA	NEC	c-section	breastfed	female	PRJNA294605_21	N1_021_015G1
SRR6257403	PRJNA294605	14638755	16	2.28571	26.2857	24	23_28	168	Yes	1	697	USA	NEC	c-section	breastfed	female	PRJNA294605_21	N1_021_016G1
SRR6257402	PRJNA294605	12940220	17	2.42857	26.4286	24	23_28	168	Yes	1	697	USA	NEC	c-section	breastfed	female	PRJNA294605_21	N1_021_017G1
SRR6257405	PRJNA294605	14573223	18	2.57143	26.5714	24	23_28	168	Yes	1	697	USA	NEC	c-section	breastfed	female	PRJNA294605_21	N1_021_018G1
SRR6257404	PRJNA294605	16158939	19	2.71429	26.7143	24	23_28	168	Yes	1	697	USA	NEC	c-section	breastfed	female	PRJNA294605_21	N1_021_019G1
SRR6257407	PRJNA294605	14999650	21	3	27	24	23_28	168	Yes	1	697	USA	NEC	c-section	breastfed	female	PRJNA294605_21	N1_021_021G1
SRR6257406	PRJNA294605	12897179	22	3.14286	27.1429	24	23_28	168	Yes	1	697	USA	NEC	c-section	breastfed	female	PRJNA294605_21	N1_021_022G1
SRR6257409	PRJNA294605	15201383	23	3.28571	27.2857	24	23_28	168	Yes	1	697	USA	NEC	c-section	breastfed	female	PRJNA294605_21	N1_021_023G1
SRR6257408	PRJNA294605	18116585	24	3.42857	27.4286	24	23_28	168	Yes	1	697	USA	NEC	c-section	breastfed	female	PRJNA294605_21	N1_021_024G1
SRR6257411	PRJNA294605	15971575	26	3.71429	27.7143	24	23_28	168	Yes	1	697	USA	NEC	c-section	breastfed	female	PRJNA294605_21	N1_021_026G1
SRR6257410	PRJNA294605	14426345	27	3.85714	27.8571	24	23_28	168	Yes	1	697	USA	NEC	c-section	breastfed	female	PRJNA294605_21	N1_021_027G1
SRR6257374	PRJNA294605	13876155	28	4	28	24	23_28	168	Yes	1	697	USA	NEC	c-section	breastfed	female	PRJNA294605_21	N1_021_028G1
SRR6257375	PRJNA294605	14050703	30	4.28571	28.2857	24	23_28	168	Yes	1	697	USA	NEC	c-section	breastfed	female	PRJNA294605_21	N1_021_030G1
SRR6257372	PRJNA294605	8175242	7	1	28	27	23_28	189	No	0	875	USA	Preterm	vaginal	breastfed	female	PRJNA294605_23	N1_023_007G1
SRR6257373	PRJNA294605	15245524	9	1.28571	28.2857	27	23_28	189	No	0	875	USA	Preterm	vaginal	breastfed	female	PRJNA294605_23	N1_023_009G1
SRR6257378	PRJNA294605	15819947	13	1.85714	28.8571	27	23_28	189	No	0	875	USA	Preterm	vaginal	breastfed	female	PRJNA294605_23	N1_023_013G1
SRR6257379	PRJNA294605	16065234	14	2	29	27	23_28	189	No	0	875	USA	Preterm	vaginal	breastfed	female	PRJNA294605_23	N1_023_014G1
SRR6257376	PRJNA294605	16864440	15	2.14286	29.1429	27	23_28	189	No	0	875	USA	Preterm	vaginal	breastfed	female	PRJNA294605_23	N1_023_015G1
SRR6257377	PRJNA294605	13889135	17	2.42857	29.4286	27	23_28	189	No	0	875	USA	Preterm	vaginal	breastfed	female	PRJNA294605_23	N1_023_017G1
SRR6257380	PRJNA294605	9213780	18	2.57143	29.5714	27	23_28	189	No	0	875	USA	Preterm	vaginal	breastfed	female	PRJNA294605_23	N1_023_018G1
SRR6257381	PRJNA294605	15396858	19	2.71429	29.7143	27	23_28	189	No	0	875	USA	Preterm	vaginal	breastfed	female	PRJNA294605_23	N1_023_019G1
SRR6257465	PRJNA294605	15005699	20	2.85714	29.8571	27	23_28	189	No	0	875	USA	Preterm	vaginal	breastfed	female	PRJNA294605_23	N1_023_020G1
SRR6257464	PRJNA294605	15150931	21	3	30	27	23_28	189	No	0	875	USA	Preterm	vaginal	breastfed	female	PRJNA294605_23	N1_023_021G1
SRR6257463	PRJNA294605	15727998	29	4.14286	31.1429	27	23_28	189	No	0	875	USA	Preterm	vaginal	breastfed	female	PRJNA294605_23	N1_023_029G1
SRR6257462	PRJNA294605	10084850	34	4.85714	31.8571	27	23_28	189	No	0	875	USA	Preterm	vaginal	breastfed	female	PRJNA294605_23	N1_023_034G1
SRR6257468	PRJNA294605	17434569	42	6	33	27	23_28	189	No	0	875	USA	Preterm	vaginal	breastfed	female	PRJNA294605_23	N1_023_042G1
SRR6257467	PRJNA294605	12075980	50	7.14286	34.1429	27	23_28	189	No	0	875	USA	Preterm	vaginal	breastfed	female	PRJNA294605_23	N1_023_050G1
SRR6257466	PRJNA294605	12944571	55	7.85714	34.8571	27	23_28	189	No	0	875	USA	Preterm	vaginal	breastfed	female	PRJNA294605_23	N1_023_055G1
SRR3132189	PRJNA301903	2465834	31	4.42857	30.4286	26	23_28	182	No	1	740	USA	Preterm	c-section	mix	male	PRJNA301903_107.01	WGS_paired_1-G3
SRR3132295	PRJNA301903	18707773	34	4.85714	30.8571	26	23_28	182	No	1	740	USA	Preterm	c-section	mix	male	PRJNA301903_107.01	WGS_paired_2-G4
SRR3131848	PRJNA301903	1467553	42	6	32	26	23_28	182	No	1	740	USA	Preterm	c-section	mix	male	PRJNA301903_107.01	WGS_paired_2-H4
SRR3132055	PRJNA301903	832456	24	3.42857	29.4286	26	23_28	182	No	1	610	USA	Preterm	c-section	breastfed	male	PRJNA301903_107.02	WGS_paired_1-H3
SRR3131935	PRJNA301903	2772882	28	4	30	26	23_28	182	No	0	610	USA	Preterm	c-section	mix	male	PRJNA301903_107.02	WGS_paired_1-A4
SRR3131786	PRJNA301903	2653278	29	4.14286	30.1429	26	23_28	182	No	0	610	USA	Preterm	c-section	mix	male	PRJNA301903_107.02	WGS_paired_2-A5
SRR3131692	PRJNA301903	2702031	31	4.42857	30.4286	26	23_28	182	No	0	610	USA	Preterm	c-section	mix	male	PRJNA301903_107.02	WGS_paired_1-B4
SRR3131951	PRJNA301903	1051123	32	4.57143	30.5714	26	23_28	182	No	0	610	USA	Preterm	c-section	mix	male	PRJNA301903_107.02	WGS_paired_2-B5
SRR3131886	PRJNA301903	1886655	33	4.71429	30.7143	26	23_28	182	No	0	610	USA	Preterm	c-section	mix	male	PRJNA301903_107.02	WGS_paired_1-C4
SRR3132179	PRJNA301903	1772346	34	4.85714	30.8571	26	23_28	182	No	0	610	USA	Preterm	c-section	mix	male	PRJNA301903_107.02	WGS_paired_1-D4
SRR3132203	PRJNA301903	2256820	37	5.28571	31.2857	26	23_28	182	No	1	610	USA	Preterm	c-section	mix	male	PRJNA301903_107.02	WGS_paired_1-E4
SRR3132353	PRJNA301903	1696085	38	5.42857	31.4286	26	23_28	182	No	1	610	USA	Preterm	c-section	mix	male	PRJNA301903_107.02	WGS_paired_1-G4
SRR3132431	PRJNA301903	970816	38	5.42857	31.4286	26	23_28	182	No	1	610	USA	Preterm	c-section	mix	male	PRJNA301903_107.02	WGS_paired_1-F4
SRR3131722	PRJNA301903	1980971	41	5.85714	31.8571	26	23_28	182	No	1	610	USA	Preterm	c-section	mix	male	PRJNA301903_107.02	WGS_paired_1-A5
SRR3131888	PRJNA301903	821980	41	5.85714	31.8571	26	23_28	182	No	1	610	USA	Preterm	c-section	mix	male	PRJNA301903_107.02	WGS_paired_1-H4
SRR3131917	PRJNA301903	2256409	46	6.57143	32.5714	26	23_28	182	No	0	610	USA	Preterm	c-section	mix	male	PRJNA301903_107.02	WGS_paired_1-B5
SRR3132095	PRJNA301903	2932176	56	8	34	26	23_28	182	No	1	610	USA	Preterm	c-section	mix	male	PRJNA301903_107.02	WGS_paired_1-C5
SRR3132377	PRJNA301903	536854	57	8.14286	34.1429	26	23_28	182	No	1	610	USA	Preterm	c-section	mix	male	PRJNA301903_107.02	WGS_paired_1-D5
SRR3132479	PRJNA301903	3805485	11	1.57143	29.5714	28	23_28	196	No	0	950	USA	Preterm	vaginal	breastfed	female	PRJNA301903_110.01	WGS_paired_3-F2
SRR3132445	PRJNA301903	9263106	13	1.85714	29.8571	28	23_28	196	No	0	950	USA	Preterm	vaginal	breastfed	female	PRJNA301903_110.01	WGS_paired_3-E3
SRR3132275	PRJNA301903	1982142	15	2.14286	30.1429	28	23_28	196	No	0	950	USA	Preterm	vaginal	breastfed	female	PRJNA301903_110.01	WGS_paired_3-E4
SRR3132017	PRJNA301903	1121156	17	2.42857	30.4286	28	23_28	196	No	0	950	USA	Preterm	vaginal	breastfed	female	PRJNA301903_110.01	WGS_paired_3-C5
SRR3132397	PRJNA301903	1368374	43	6.14286	34.1429	28	23_28	196	No	0	950	USA	Preterm	vaginal	breastfed	female	PRJNA301903_110.01	WGS_paired_3-H1
SRR3132287	PRJNA301903	3869410	45	6.42857	34.4286	28	23_28	196	No	0	950	USA	Preterm	vaginal	breastfed	female	PRJNA301903_110.01	WGS_paired_3-F3
SRR3131736	PRJNA301903	1781765	47	6.71429	34.7143	28	23_28	196	No	0	950	USA	Preterm	vaginal	breastfed	female	PRJNA301903_110.01	WGS_paired_3-D6
SRR3132065	PRJNA301903	1608449	49	7	35	28	23_28	196	No	0	950	USA	Preterm	vaginal	breastfed	female	PRJNA301903_110.01	WGS_paired_3-E7
SRR3131989	PRJNA301903	1385786	51	7.28571	35.2857	28	23_28	196	No	0	950	USA	Preterm	vaginal	breastfed	female	PRJNA301903_110.01	WGS_paired_4-E1
SRR3132197	PRJNA301903	2372297	53	7.57143	35.5714	28	23_28	196	No	0	950	USA	Preterm	vaginal	breastfed	female	PRJNA301903_110.01	WGS_paired_3-E8
SRR3132063	PRJNA301903	7899122	31	4.42857	32.4286	28	23_28	196	No	0	960	USA	Preterm	c-section	mix	female	PRJNA301903_111.01	WGS_paired_1-F5--7-D3
SRR3132245	PRJNA301903	5194344	35	5	33	28	23_28	196	No	1	960	USA	Preterm	c-section	mix	female	PRJNA301903_111.01	WGS_paired_7-D4
SRR3132303	PRJNA301903	42933	41	5.85714	29.8571	24	23_28	168	No	0	800	USA	Preterm	vaginal	breastfed	male	PRJNA301903_115.01	WGS_paired_3-D5
SRR3132147	PRJNA301903	1796246	16	2.28571	29.2857	27	23_28	189	No	0	720	USA	Preterm	c-section	breastfed	male	PRJNA301903_120.01	WGS_paired_1-G5
SRR3132091	PRJNA301903	4018996	24	3.42857	30.4286	27	23_28	189	No	1	720	USA	Preterm	c-section	mix	male	PRJNA301903_120.01	WGS_paired_1-H5
SRR3132221	PRJNA301903	4184201	14	2	29	27	23_28	189	No	0	1000	USA	Preterm	c-section	breastfed	female	PRJNA301903_121.01	WGS_paired_3-C6
SRR3132463	PRJNA301903	3559095	18	2.57143	29.5714	27	23_28	189	No	0	1000	USA	Preterm	c-section	breastfed	female	PRJNA301903_121.01	WGS_paired_3-F4
SRR3131850	PRJNA301903	1746499	20	2.85714	29.8571	27	23_28	189	No	0	1000	USA	Preterm	c-section	breastfed	female	PRJNA301903_121.01	WGS_paired_3-E6
SRR3131937	PRJNA301903	2397854	49	7	34	27	23_28	189	No	0	1000	USA	Preterm	c-section	breastfed	female	PRJNA301903_121.01	WGS_paired_4-C3
SRR3132085	PRJNA301903	4202662	52	7.42857	34.4286	27	23_28	189	No	0	1000	USA	Preterm	c-section	breastfed	female	PRJNA301903_121.01	WGS_paired_3-F6
SRR3131882	PRJNA301903	1977418	55	7.85714	34.8571	27	23_28	189	No	0	1000	USA	Preterm	c-section	breastfed	female	PRJNA301903_121.01	WGS_paired_3-F7
SRR3132423	PRJNA301903	1173078	57	8.14286	35.1429	27	23_28	189	No	0	1000	USA	Preterm	c-section	breastfed	female	PRJNA301903_121.01	WGS_paired_3-F8
SRR3132317	PRJNA301903	3027438	22	3.14286	32.1429	29	29_32	203	No	0	840	USA	Preterm	c-section	breastfed	female	PRJNA301903_122.01	WGS_paired_1-A6
SRR3132455	PRJNA301903	7665659	25	3.57143	32.5714	29	29_32	203	No	1	840	USA	Preterm	c-section	breastfed	female	PRJNA301903_122.01	WGS_paired_7-D5
SRR3132089	PRJNA301903	10157756	39	5.57143	34.5714	29	29_32	203	No	1	840	USA	Preterm	c-section	breastfed	female	PRJNA301903_122.01	WGS_paired_7-D7
SRR3132231	PRJNA301903	7104907	42	6	35	29	29_32	203	No	1	840	USA	Preterm	c-section	breastfed	female	PRJNA301903_122.01	WGS_paired_7-D8
SRR3131925	PRJNA301903	8419725	49	7	36	29	29_32	203	No	0	840	USA	Preterm	c-section	breastfed	female	PRJNA301903_122.01	WGS_paired_7-E1
SRR3132241	PRJNA301903	2719667	52	7.42857	32.4286	25	23_28	175	No	0	740	USA	Preterm	vaginal	mix	female	PRJNA301903_126.01	WGS_paired_1-C6
SRR3131766	PRJNA301903	3051179	57	8.14286	33.1429	25	23_28	175	No	1	740	USA	Preterm	vaginal	mix	female	PRJNA301903_126.01	WGS_paired_1-D6
SRR3132153	PRJNA301903	1501569	17	2.42857	33.4286	31	29_32	217	No	0	1260	USA	Preterm	c-section	breastfed	male	PRJNA301903_139.01	WGS_paired_4-E2
SRR3131923	PRJNA301903	628699	19	2.71429	33.7143	31	29_32	217	No	0	1260	USA	Preterm	c-section	breastfed	male	PRJNA301903_139.01	WGS_paired_3-G6
SRR3131832	PRJNA301903	1766276	21	3	34	31	29_32	217	No	0	1260	USA	Preterm	c-section	breastfed	male	PRJNA301903_139.01	WGS_paired_4-G1
SRR3131694	PRJNA301903	3242865	23	3.28571	34.2857	31	29_32	217	No	0	1260	USA	Preterm	c-section	mix	male	PRJNA301903_139.01	WGS_paired_3-G7
SRR3132361	PRJNA301903	1178563	25	3.57143	34.5714	31	29_32	217	No	0	1260	USA	Preterm	c-section	mix	male	PRJNA301903_139.01	WGS_paired_3-G8
SRR3132387	PRJNA301903	3724726	30	4.28571	35.2857	31	29_32	217	No	0	1260	USA	Preterm	c-section	mix	male	PRJNA301903_139.01	WGS_paired_4-F2
SRR3132429	PRJNA301903	2732868	32	4.57143	35.5714	31	29_32	217	No	0	1260	USA	Preterm	c-section	mix	male	PRJNA301903_139.01	WGS_paired_4-D3
SRR3132355	PRJNA301903	1537528	12	1.71429	31.7143	30	29_32	210	No	0	1470	USA	Preterm	c-section	breastfed	male	PRJNA301903_144.01	WGS_paired_4-E3
SRR3132251	PRJNA301903	5229416	16	2.28571	32.2857	30	29_32	210	No	0	1470	USA	Preterm	c-section	breastfed	male	PRJNA301903_144.01	WGS_paired_4-A1
SRR3131696	PRJNA301903	2313356	18	2.57143	32.5714	30	29_32	210	No	0	1470	USA	Preterm	c-section	breastfed	male	PRJNA301903_144.01	WGS_paired_3-B8
SRR3131732	PRJNA301903	1342144	22	3.14286	33.1429	30	29_32	210	No	0	1470	USA	Preterm	c-section	breastfed	male	PRJNA301903_144.01	WGS_paired_4-H2
SRR3131852	PRJNA301903	556893	32	4.57143	34.5714	30	29_32	210	No	0	1470	USA	Preterm	c-section	breastfed	male	PRJNA301903_144.01	WGS_paired_4-B2
SRR3132305	PRJNA301903	770808	34	4.85714	34.8571	30	29_32	210	No	0	1470	USA	Preterm	c-section	breastfed	male	PRJNA301903_144.01	WGS_paired_4-C1
SRR3131884	PRJNA301903	2381288	36	5.14286	35.1429	30	29_32	210	No	0	1470	USA	Preterm	c-section	breastfed	male	PRJNA301903_144.01	WGS_paired_4-A3
SRR3132181	PRJNA301903	6114015	14	2	32	30	29_32	210	No	0	1400	USA	Preterm	c-section	breastfed	female	PRJNA301903_144.02	WGS_paired_3-A7
SRR3131943	PRJNA301903	2002096	16	2.28571	32.2857	30	29_32	210	No	0	1400	USA	Preterm	c-section	breastfed	female	PRJNA301903_144.02	WGS_paired_3-A8
SRR3132357	PRJNA301903	1802015	18	2.57143	32.5714	30	29_32	210	No	0	1400	USA	Preterm	c-section	breastfed	female	PRJNA301903_144.02	WGS_paired_3-B7
SRR3132201	PRJNA301903	2971093	20	2.85714	32.8571	30	29_32	210	No	0	1400	USA	Preterm	c-section	breastfed	female	PRJNA301903_144.02	WGS_paired_4-G3
SRR3131880	PRJNA301903	2298885	22	3.14286	33.1429	30	29_32	210	No	0	1400	USA	Preterm	c-section	breastfed	female	PRJNA301903_144.02	WGS_paired_3-C8
SRR3132043	PRJNA301903	6279700	20	2.85714	30.8571	28	23_28	196	No	1	790	USA	Preterm	vaginal	mix	male	PRJNA301903_145.01	WGS_paired_1-E6--7-E7
SRR3132007	PRJNA301903	65748	32	4.57143	32.5714	28	23_28	196	No	1	790	USA	Preterm	vaginal	mix	male	PRJNA301903_145.01	WGS_paired_1-F6
SRR3132149	PRJNA301903	162321	34	4.85714	32.8571	28	23_28	196	No	1	790	USA	Preterm	vaginal	mix	male	PRJNA301903_145.01	WGS_paired_7-E8
SRR3132035	PRJNA301903	34555	36	5.14286	33.1429	28	23_28	196	No	1	790	USA	Preterm	vaginal	mix	male	PRJNA301903_145.01	WGS_paired_2-C5
SRR3131702	PRJNA301903	8987162	53	7.57143	35.5714	28	23_28	196	No	0	790	USA	Preterm	vaginal	mix	male	PRJNA301903_145.01	WGS_paired_7-F1
SRR3132329	PRJNA301903	7033275	54	7.71429	35.7143	28	23_28	196	No	1	790	USA	Preterm	vaginal	mix	male	PRJNA301903_145.01	WGS_paired_7-F2
SRR3131995	PRJNA301903	2148914	20	2.85714	26.8571	24	23_28	168	No	0	640	USA	Preterm	vaginal	breastfed	male	PRJNA301903_151.01	WGS_paired_1-G6
SRR3132109	PRJNA301903	880201	26	3.71429	27.7143	24	23_28	168	No	1	640	USA	Preterm	vaginal	breastfed	male	PRJNA301903_151.01	WGS_paired_1-A7
SRR3132143	PRJNA301903	8087923	42	6	30	24	23_28	168	No	1	640	USA	Preterm	vaginal	breastfed	male	PRJNA301903_151.01	WGS_paired_7-F3
SRR3132313	PRJNA301903	4225754	55	7.85714	31.8571	24	23_28	168	No	1	640	USA	Preterm	vaginal	breastfed	male	PRJNA301903_151.01	WGS_paired_7-F4
SRR3132113	PRJNA301903	7416820	57	8.14286	32.1429	24	23_28	168	No	1	640	USA	Preterm	vaginal	breastfed	male	PRJNA301903_151.01	WGS_paired_7-F5
SRR3132335	PRJNA301903	3046703	39	5.57143	29.5714	24	23_28	168	No	0	670	USA	Preterm	vaginal	mix	female	PRJNA301903_159.01	WGS_paired_1-B7
SRR3132459	PRJNA301903	213915	46	6.57143	30.5714	24	23_28	168	No	1	670	USA	Preterm	vaginal	mix	female	PRJNA301903_159.01	WGS_paired_1-C7
SRR3132449	PRJNA301903	2482893	17	2.42857	27.4286	25	23_28	175	No	0	840	USA	Preterm	vaginal	breastfed	male	PRJNA301903_161.01	WGS_paired_2-E5
SRR3132291	PRJNA301903	1975269	20	2.85714	27.8571	25	23_28	175	No	1	840	USA	Preterm	vaginal	breastfed	male	PRJNA301903_161.01	WGS_paired_2-F5
SRR3131965	PRJNA301903	3449510	18	2.57143	28.5714	26	23_28	182	No	1	800	USA	Preterm	vaginal	breastfed	female	PRJNA301903_167.01	WGS_paired_1-D7
SRR3132117	PRJNA301903	1756649	22	3.14286	29.1429	26	23_28	182	No	1	800	USA	Preterm	vaginal	breastfed	female	PRJNA301903_167.01	WGS_paired_2-G5
SRR3131941	PRJNA301903	5213066	12	1.71429	31.7143	30	29_32	210	No	0	1147	USA	Preterm	c-section	breastfed	female	PRJNA301903_171.01	WGS_paired_3-D7
SRR3132185	PRJNA301903	1776729	15	2.14286	32.1429	30	29_32	210	No	0	1147	USA	Preterm	c-section	breastfed	female	PRJNA301903_171.01	WGS_paired_3-D8
SRR3132015	PRJNA301903	5062576	16	2.28571	32.2857	30	29_32	210	No	0	1147	USA	Preterm	c-section	breastfed	female	PRJNA301903_171.01	WGS_paired_4-D1
SRR3132067	PRJNA301903	1879203	19	2.71429	32.7143	30	29_32	210	No	0	1147	USA	Preterm	c-section	mix	female	PRJNA301903_171.01	WGS_paired_4-B3
SRR3132049	PRJNA301903	3500050	20	2.85714	32.8571	30	29_32	210	No	0	1147	USA	Preterm	c-section	mix	female	PRJNA301903_171.01	WGS_paired_4-A4
SRR3131894	PRJNA301903	1345164	24	3.42857	33.4286	30	29_32	210	No	0	1147	USA	Preterm	c-section	mix	female	PRJNA301903_171.01	WGS_paired_4-B4
SRR3131860	PRJNA301903	4614395	26	3.71429	33.7143	30	29_32	210	No	0	1147	USA	Preterm	c-section	mix	female	PRJNA301903_171.01	WGS_paired_4-A5
SRR3132167	PRJNA301903	1839993	28	4	34	30	29_32	210	No	0	1147	USA	Preterm	c-section	mix	female	PRJNA301903_171.01	WGS_paired_4-F5
SRR3131726	PRJNA301903	7874479	23	3.28571	27.2857	24	23_28	168	No	1	730	USA	Preterm	c-section	mix	male	PRJNA301903_175.01	WGS_paired_7-F7
SRR3132379	PRJNA301903	8111093	34	4.85714	28.8571	24	23_28	168	No	1	730	USA	Preterm	c-section	mix	male	PRJNA301903_175.01	WGS_paired_7-F8
SRR3132439	PRJNA301903	9016060	37	5.28571	29.2857	24	23_28	168	No	1	730	USA	Preterm	c-section	mix	male	PRJNA301903_175.01	WGS_paired_7-G2
SRR3131977	PRJNA301903	3777986	9	1.28571	28.2857	27	23_28	189	No	0	1180	USA	Preterm	c-section	breastfed	female	PRJNA301903_180.01	WGS_paired_4-F6
SRR3131794	PRJNA301903	1736439	11	1.57143	28.5714	27	23_28	189	No	0	1180	USA	Preterm	c-section	breastfed	female	PRJNA301903_180.01	WGS_paired_4-F7
SRR3131788	PRJNA301903	3330219	13	1.85714	28.8571	27	23_28	189	No	0	1180	USA	Preterm	c-section	mix	female	PRJNA301903_180.01	WGS_paired_4-C8
SRR3131710	PRJNA301903	2643173	15	2.14286	29.1429	27	23_28	189	No	0	1180	USA	Preterm	c-section	mix	female	PRJNA301903_180.01	WGS_paired_4-C4
SRR3132005	PRJNA301903	2924449	21	3	30	27	23_28	189	No	0	1180	USA	Preterm	c-section	mix	female	PRJNA301903_180.01	WGS_paired_4-G6
SRR3132211	PRJNA301903	3621259	23	3.28571	30.2857	27	23_28	189	No	0	1180	USA	Preterm	c-section	mix	female	PRJNA301903_180.01	WGS_paired_4-D4
SRR3131913	PRJNA301903	3073157	25	3.57143	30.5714	27	23_28	189	No	0	1180	USA	Preterm	c-section	mix	female	PRJNA301903_180.01	WGS_paired_4-C5
SRR3132139	PRJNA301903	3208117	27	3.85714	30.8571	27	23_28	189	No	0	1180	USA	Preterm	c-section	mix	female	PRJNA301903_180.01	WGS_paired_4-H6
SRR3132115	PRJNA301903	2682745	29	4.14286	31.1429	27	23_28	189	No	0	1180	USA	Preterm	c-section	mix	female	PRJNA301903_180.01	WGS_paired_4-E8
SRR3132191	PRJNA301903	3540353	52	7.42857	34.4286	27	23_28	189	No	0	1180	USA	Preterm	c-section	mix	female	PRJNA301903_180.01	WGS_paired_4-E4
SRR3132345	PRJNA301903	1935001	58	8.28571	35.2857	27	23_28	189	No	0	1180	USA	Preterm	c-section	mix	female	PRJNA301903_180.01	WGS_paired_4-F4
SRR3132075	PRJNA301903	7365418	14	2	29	27	23_28	189	No	0	840	USA	Preterm	c-section	breastfed	female	PRJNA301903_181.01	WGS_paired_4-B5
SRR3132233	PRJNA301903	8475431	16	2.28571	29.2857	27	23_28	189	No	0	840	USA	Preterm	c-section	breastfed	female	PRJNA301903_181.01	WGS_paired_4-G5
SRR3132293	PRJNA301903	925410	18	2.57143	29.5714	27	23_28	189	No	0	840	USA	Preterm	c-section	breastfed	female	PRJNA301903_181.01	WGS_paired_4-D8
SRR3131909	PRJNA301903	1611163	22	3.14286	30.1429	27	23_28	189	No	0	840	USA	Preterm	c-section	breastfed	female	PRJNA301903_181.01	WGS_paired_4-H5
SRR3132321	PRJNA301903	3421609	24	3.42857	30.4286	27	23_28	189	No	0	840	USA	Preterm	c-section	breastfed	female	PRJNA301903_181.01	WGS_paired_4-H7
SRR3132477	PRJNA301903	3576205	50	7.14286	34.1429	27	23_28	189	No	0	840	USA	Preterm	c-section	breastfed	female	PRJNA301903_181.01	WGS_paired_4-A6
SRR3132285	PRJNA301903	4017520	52	7.42857	34.4286	27	23_28	189	No	0	840	USA	Preterm	c-section	breastfed	female	PRJNA301903_181.01	WGS_paired_4-A7
SRR3132033	PRJNA301903	2166674	56	8	35	27	23_28	189	No	0	840	USA	Preterm	c-section	breastfed	female	PRJNA301903_181.01	WGS_paired_4-A8
SRR3131782	PRJNA301903	8972765	33	4.71429	34.7143	30	29_32	210	No	1	690	USA	Preterm	c-section	mix	female	PRJNA301903_184.01	WGS_paired_1-G7
SRR3132457	PRJNA301903	3798660	41	5.85714	35.8571	30	29_32	210	No	0	690	USA	Preterm	c-section	mix	female	PRJNA301903_184.01	WGS_paired_1-H7
SRR3131971	PRJNA301903	2087889	29	4.14286	29.1429	25	23_28	175	No	1	700	USA	Preterm	c-section	breastfed	male	PRJNA301903_189.01	WGS_paired_1-A8
SRR3131985	PRJNA301903	7372177	30	4.28571	29.2857	25	23_28	175	No	1	700	USA	Preterm	c-section	breastfed	male	PRJNA301903_189.01	WGS_paired_7-H3
SRR3131784	PRJNA301903	1156992	37	5.28571	30.2857	25	23_28	175	No	1	700	USA	Preterm	c-section	breastfed	male	PRJNA301903_189.01	WGS_paired_1-B8
SRR3131764	PRJNA301903	11201498	39	5.57143	30.5714	25	23_28	175	No	1	700	USA	Preterm	c-section	breastfed	male	PRJNA301903_189.01	WGS_paired_7-H4
SRR3131967	PRJNA301903	8373685	41	5.85714	30.8571	25	23_28	175	No	1	700	USA	Preterm	c-section	breastfed	male	PRJNA301903_189.01	WGS_paired_7-H5
SRR3132177	PRJNA301903	10052271	42	6	31	25	23_28	175	No	0	700	USA	Preterm	c-section	breastfed	male	PRJNA301903_189.01	WGS_paired_7-H6
SRR3132349	PRJNA301903	1594253	6	0.857143	31.8571	31	29_32	217	No	0	1270	USA	Preterm	c-section	formula	female	PRJNA301903_190.01	WGS_paired_2-A6
SRR3132111	PRJNA301903	3902919	8	1.14286	32.1429	31	29_32	217	No	0	1270	USA	Preterm	c-section	mix	female	PRJNA301903_190.01	WGS_paired_1-D8
SRR3132271	PRJNA301903	2349763	10	1.42857	32.4286	31	29_32	217	No	0	1270	USA	Preterm	c-section	mix	female	PRJNA301903_190.01	WGS_paired_1-E8
SRR3132195	PRJNA301903	3805579	12	1.71429	32.7143	31	29_32	217	No	0	1270	USA	Preterm	c-section	mix	female	PRJNA301903_190.01	WGS_paired_2-B6
SRR3132207	PRJNA301903	1039980	21	3	34	31	29_32	217	No	0	1270	USA	Preterm	c-section	mix	female	PRJNA301903_190.01	WGS_paired_2-C6
SRR3132025	PRJNA301903	3554345	25	3.57143	32.5714	29	29_32	203	No	0	1130	USA	Preterm	c-section	breastfed	male	PRJNA301903_194.01	WGS_paired_4-D7
SRR3131718	PRJNA301903	3375874	33	4.71429	33.7143	29	29_32	203	No	0	1130	USA	Preterm	c-section	breastfed	male	PRJNA301903_194.01	WGS_paired_4-H4
SRR3131770	PRJNA301903	4877868	35	5	34	29	29_32	203	No	0	1130	USA	Preterm	c-section	breastfed	male	PRJNA301903_194.01	WGS_paired_4-E6
SRR3132265	PRJNA301903	6761326	13	1.85714	29.8571	28	23_28	196	No	0	1110	USA	Preterm	vaginal	breastfed	female	PRJNA301903_195.01	WGS_paired_4-B6
SRR3132135	PRJNA301903	1918424	15	2.14286	30.1429	28	23_28	196	No	0	1110	USA	Preterm	vaginal	mix	female	PRJNA301903_195.01	WGS_paired_4-C6
SRR3132451	PRJNA301903	3952168	17	2.42857	30.4286	28	23_28	196	No	0	1110	USA	Preterm	vaginal	mix	female	PRJNA301903_195.01	WGS_paired_4-G8
SRR3131712	PRJNA301903	3905572	46	6.57143	34.5714	28	23_28	196	No	0	1110	USA	Preterm	vaginal	mix	female	PRJNA301903_195.01	WGS_paired_5-H2
SRR3132151	PRJNA301903	762818	50	7.14286	35.1429	28	23_28	196	No	0	1110	USA	Preterm	vaginal	mix	female	PRJNA301903_195.01	WGS_paired_5-E4
SRR3132425	PRJNA301903	2241391	52	7.42857	35.4286	28	23_28	196	No	0	1110	USA	Preterm	vaginal	mix	female	PRJNA301903_195.01	WGS_paired_5-D5
SRR3132323	PRJNA301903	1057842	54	7.71429	35.7143	28	23_28	196	No	0	1110	USA	Preterm	vaginal	mix	female	PRJNA301903_195.01	WGS_paired_5-C1
SRR3132319	PRJNA301903	9947064	9	1.28571	30.2857	29	29_32	203	No	0	1330	USA	Preterm	c-section	mix	female	PRJNA301903_197.01	WGS_paired_4-F8
SRR3132393	PRJNA301903	1985829	13	1.85714	30.8571	29	29_32	203	No	0	1330	USA	Preterm	c-section	mix	female	PRJNA301903_197.01	WGS_paired_4-D5
SRR3131846	PRJNA301903	2126435	17	2.42857	31.4286	29	29_32	203	No	0	1330	USA	Preterm	c-section	mix	female	PRJNA301903_197.01	WGS_paired_4-D6
SRR3132371	PRJNA301903	2678881	27	3.85714	32.8571	29	29_32	203	No	0	1330	USA	Preterm	c-section	mix	female	PRJNA301903_197.01	WGS_paired_4-E5
SRR3132289	PRJNA301903	3812415	29	4.14286	33.1429	29	29_32	203	No	0	1330	USA	Preterm	c-section	mix	female	PRJNA301903_197.01	WGS_paired_5-A1
SRR3131955	PRJNA301903	2500749	31	4.42857	33.4286	29	29_32	203	No	0	1330	USA	Preterm	c-section	mix	female	PRJNA301903_197.01	WGS_paired_4-E7
SRR3132447	PRJNA301903	3060915	33	4.71429	33.7143	29	29_32	203	No	0	1330	USA	Preterm	c-section	mix	female	PRJNA301903_197.01	WGS_paired_5-B1
SRR3131892	PRJNA301903	3218650	35	5	34	29	29_32	203	No	0	1330	USA	Preterm	c-section	mix	female	PRJNA301903_197.01	WGS_paired_5-B2
SRR3131728	PRJNA301903	8475771	22	3.14286	27.1429	24	23_28	168	No	1	810	USA	Preterm	c-section	breastfed	male	PRJNA301903_198.01	WGS_paired_7-H8
SRR3131840	PRJNA301903	6685084	29	4.14286	28.1429	24	23_28	168	No	1	810	USA	Preterm	c-section	breastfed	male	PRJNA301903_198.01	WGS_paired_8-A2
SRR3132401	PRJNA301903	6407674	29	4.14286	28.1429	24	23_28	168	No	1	810	USA	Preterm	c-section	breastfed	male	PRJNA301903_198.01	WGS_paired_8-A1
SRR3132021	PRJNA301903	6750961	38	5.42857	29.4286	24	23_28	168	No	1	810	USA	Preterm	c-section	breastfed	male	PRJNA301903_198.01	WGS_paired_8-A3
SRR3132435	PRJNA301903	2634672	31	4.42857	30.4286	26	23_28	182	No	1	800	USA	Preterm	c-section	mix	female	PRJNA301903_205.01	WGS_paired_8-A7
SRR3131947	PRJNA301903	3210035	36	5.14286	31.1429	26	23_28	182	No	1	800	USA	Preterm	c-section	mix	female	PRJNA301903_205.01	WGS_paired_1-G8--8-A8
SRR3132003	PRJNA301903	5403881	39	5.57143	31.5714	26	23_28	182	No	1	800	USA	Preterm	c-section	mix	female	PRJNA301903_205.01	WGS_paired_8-B2
SRR3132235	PRJNA301903	6703619	39	5.57143	31.5714	26	23_28	182	No	1	800	USA	Preterm	c-section	mix	female	PRJNA301903_205.01	WGS_paired_8-B1
SRR3131716	PRJNA301903	1664591	18	2.57143	32.5714	30	29_32	210	No	0	1315	USA	Preterm	c-section	breastfed	male	PRJNA301903_219.01	WGS_paired_2-D6
SRR3132363	PRJNA301903	3125787	23	3.28571	33.2857	30	29_32	210	No	1	1315	USA	Preterm	c-section	breastfed	male	PRJNA301903_219.01	WGS_paired_2-B1
SRR3132037	PRJNA301903	563935	17	2.42857	25.4286	23	23_28	161	No	1	617	USA	Preterm	vaginal	breastfed	female	PRJNA301903_220.01	WGS_paired_8-B4
SRR3131828	PRJNA301903	436968	27	3.85714	26.8571	23	23_28	161	No	1	617	USA	Preterm	vaginal	breastfed	female	PRJNA301903_220.01	WGS_paired_8-B5
SRR3131915	PRJNA301903	1616086	8	1.14286	26.1429	25	23_28	175	No	0	830	USA	Preterm	c-section	breastfed	female	PRJNA301903_234.01	WGS_paired_5-H3
SRR3132385	PRJNA301903	1168200	12	1.71429	26.7143	25	23_28	175	No	0	830	USA	Preterm	c-section	breastfed	female	PRJNA301903_234.01	WGS_paired_5-F4
SRR3132031	PRJNA301903	446535	14	2	27	25	23_28	175	No	0	830	USA	Preterm	c-section	breastfed	female	PRJNA301903_234.01	WGS_paired_5-D1
SRR3131866	PRJNA301903	2640852	17	2.42857	27.4286	25	23_28	175	No	0	830	USA	Preterm	c-section	breastfed	female	PRJNA301903_234.01	WGS_paired_5-A3
SRR3132079	PRJNA301903	2024826	25	3.57143	28.5714	25	23_28	175	No	0	830	USA	Preterm	c-section	breastfed	female	PRJNA301903_234.01	WGS_paired_5-B3
SRR3131738	PRJNA301903	2846367	27	3.85714	28.8571	25	23_28	175	No	0	830	USA	Preterm	c-section	breastfed	female	PRJNA301903_234.01	WGS_paired_5-H4
SRR3131907	PRJNA301903	2414866	29	4.14286	29.1429	25	23_28	175	No	0	830	USA	Preterm	c-section	breastfed	female	PRJNA301903_234.01	WGS_paired_5-C3
SRR3131878	PRJNA301903	2484742	31	4.42857	29.4286	25	23_28	175	No	0	830	USA	Preterm	c-section	breastfed	female	PRJNA301903_234.01	WGS_paired_5-A5
SRR3132161	PRJNA301903	7099808	35	5	30	25	23_28	175	No	0	830	USA	Preterm	c-section	breastfed	female	PRJNA301903_234.01	WGS_paired_8-C1
SRR3132223	PRJNA301903	1753465	50	7.14286	32.1429	25	23_28	175	No	0	830	USA	Preterm	c-section	mix	female	PRJNA301903_234.01	WGS_paired_5-D4
SRR3132061	PRJNA301903	1337069	52	7.42857	32.4286	25	23_28	175	No	0	830	USA	Preterm	c-section	mix	female	PRJNA301903_234.01	WGS_paired_5-B5
SRR3132465	PRJNA301903	1835633	54	7.71429	32.7143	25	23_28	175	No	0	830	USA	Preterm	c-section	mix	female	PRJNA301903_234.01	WGS_paired_5-A6
SRR3131798	PRJNA301903	7697083	56	8	33	25	23_28	175	No	0	830	USA	Preterm	c-section	mix	female	PRJNA301903_234.01	WGS_paired_8-C3
SRR3132163	PRJNA301903	2258732	56	8	33	25	23_28	175	No	0	830	USA	Preterm	c-section	mix	female	PRJNA301903_234.01	WGS_paired_5-F3
SRR3131714	PRJNA301903	4548344	14	2	27	25	23_28	175	No	0	510	USA	Preterm	c-section	breastfed	female	PRJNA301903_234.02	WGS_paired_5-C2
SRR3131899	PRJNA301903	3355668	17	2.42857	27.4286	25	23_28	175	No	0	510	USA	Preterm	c-section	breastfed	female	PRJNA301903_234.02	WGS_paired_6-B8
SRR3132199	PRJNA301903	2271068	34	4.85714	29.8571	25	23_28	175	No	0	510	USA	Preterm	c-section	breastfed	female	PRJNA301903_234.02	WGS_paired_5-G5
SRR3131822	PRJNA301903	2398184	36	5.14286	30.1429	25	23_28	175	No	0	510	USA	Preterm	c-section	breastfed	female	PRJNA301903_234.02	WGS_paired_5-G1
SRR3132347	PRJNA301903	2418174	38	5.42857	30.4286	25	23_28	175	No	0	510	USA	Preterm	c-section	breastfed	female	PRJNA301903_234.02	WGS_paired_5-F2
SRR3132399	PRJNA301903	2257604	40	5.71429	30.7143	25	23_28	175	No	0	510	USA	Preterm	c-section	breastfed	female	PRJNA301903_234.02	WGS_paired_5-D3
SRR3131760	PRJNA301903	6935424	42	6	31	25	23_28	175	No	0	510	USA	Preterm	c-section	breastfed	female	PRJNA301903_234.02	WGS_paired_8-C5
SRR3132047	PRJNA301903	1469789	59	8.42857	33.4286	25	23_28	175	No	0	510	USA	Preterm	c-section	mix	female	PRJNA301903_234.02	WGS_paired_5-A2
SRR3131953	PRJNA301903	698843	15	2.14286	31.1429	29	29_32	203	No	0	1470	USA	Preterm	vaginal	breastfed	female	PRJNA301903_237.01	WGS_paired_5-E1
SRR3131939	PRJNA301903	1650746	36	5.14286	34.1429	29	29_32	203	No	0	1470	USA	Preterm	vaginal	mix	female	PRJNA301903_237.01	WGS_paired_5-H5
SRR3132367	PRJNA301903	1907918	38	5.42857	34.4286	29	29_32	203	No	0	1470	USA	Preterm	vaginal	mix	female	PRJNA301903_237.01	WGS_paired_5-E3
SRR3132359	PRJNA301903	2336728	10	1.42857	31.4286	30	29_32	210	No	0	1420	USA	Preterm	vaginal	breastfed	female	PRJNA301903_240.01	WGS_paired_5-E5
SRR3132209	PRJNA301903	2770905	11	1.57143	31.5714	30	29_32	210	No	0	1420	USA	Preterm	vaginal	breastfed	female	PRJNA301903_240.01	WGS_paired_5-D2
SRR3132087	PRJNA301903	6870527	12	1.71429	31.7143	30	29_32	210	No	0	1420	USA	Preterm	vaginal	breastfed	female	PRJNA301903_240.01	WGS_paired_5-A4
SRR3131790	PRJNA301903	3642003	13	1.85714	31.8571	30	29_32	210	No	0	1420	USA	Preterm	vaginal	breastfed	female	PRJNA301903_240.01	WGS_paired_5-F1
SRR3132183	PRJNA301903	3215679	14	2	32	30	29_32	210	No	0	1420	USA	Preterm	vaginal	breastfed	female	PRJNA301903_240.01	WGS_paired_5-F5
SRR3132193	PRJNA301903	2286590	15	2.14286	32.1429	30	29_32	210	No	0	1420	USA	Preterm	vaginal	breastfed	female	PRJNA301903_240.01	WGS_paired_5-E2
SRR3131730	PRJNA301903	4497972	32	4.57143	34.5714	30	29_32	210	No	0	1420	USA	Preterm	vaginal	mix	female	PRJNA301903_240.01	WGS_paired_5-C4
SRR3132045	PRJNA301903	4199807	10	1.42857	30.4286	29	29_32	203	No	1	1460	USA	Preterm	c-section	breastfed	female	PRJNA301903_244.01	WGS_paired_2-F6
SRR3132255	PRJNA301903	1550472	14	2	31	29	29_32	203	No	0	979	USA	Preterm	c-section	breastfed	female	PRJNA301903_250.01	WGS_paired_5-D8
SRR3132093	PRJNA301903	7377488	18	2.57143	31.5714	29	29_32	203	No	0	979	USA	Preterm	c-section	breastfed	female	PRJNA301903_250.01	WGS_paired_6-D1
SRR3131810	PRJNA301903	4837099	20	2.85714	31.8571	29	29_32	203	No	0	979	USA	Preterm	c-section	breastfed	female	PRJNA301903_250.01	WGS_paired_5-D6
SRR3132247	PRJNA301903	671615	22	3.14286	32.1429	29	29_32	203	No	0	979	USA	Preterm	c-section	breastfed	female	PRJNA301903_250.01	WGS_paired_5-A7
SRR3131778	PRJNA301903	6194280	16	2.28571	27.2857	25	23_28	175	No	0	1000	USA	Preterm	vaginal	breastfed	male	PRJNA301903_265.01	WGS_paired_5-E6
SRR3131919	PRJNA301903	3099332	20	2.85714	27.8571	25	23_28	175	No	0	1000	USA	Preterm	vaginal	breastfed	male	PRJNA301903_265.01	WGS_paired_6-E1
SRR3132485	PRJNA301903	5237227	22	3.14286	28.1429	25	23_28	175	No	0	1000	USA	Preterm	vaginal	breastfed	male	PRJNA301903_265.01	WGS_paired_5-B7
SRR3131830	PRJNA301903	1656369	24	3.42857	28.4286	25	23_28	175	No	0	1000	USA	Preterm	vaginal	breastfed	male	PRJNA301903_265.01	WGS_paired_5-G7
SRR3132125	PRJNA301903	2165083	26	3.71429	28.7143	25	23_28	175	No	0	1000	USA	Preterm	vaginal	breastfed	male	PRJNA301903_265.01	WGS_paired_5-E8
SRR3131754	PRJNA301903	3032508	28	4	29	25	23_28	175	No	0	1000	USA	Preterm	vaginal	breastfed	male	PRJNA301903_265.01	WGS_paired_5-H8
SRR3131724	PRJNA301903	1286534	58	8.28571	33.2857	25	23_28	175	No	0	1000	USA	Preterm	vaginal	breastfed	male	PRJNA301903_265.01	WGS_paired_6-F1
SRR3132173	PRJNA301903	1934871	16	2.28571	25.2857	23	23_28	161	No	0	690	USA	Preterm	vaginal	mix	female	PRJNA301903_267.01	WGS_paired_8-C7
SRR3131870	PRJNA301903	27581	25	3.57143	26.5714	23	23_28	161	No	1	690	USA	Preterm	vaginal	breastfed	female	PRJNA301903_267.01	WGS_paired_8-D1
SRR3132471	PRJNA301903	8809495	27	3.85714	26.8571	23	23_28	161	No	0	610	USA	Preterm	vaginal	breastfed	female	PRJNA301903_271.01	WGS_paired_8-D2
SRR3132279	PRJNA301903	14360195	32	4.57143	27.5714	23	23_28	161	No	1	610	USA	Preterm	vaginal	mix	female	PRJNA301903_271.01	WGS_paired_8-D3
SRR3131931	PRJNA301903	2589043	7	1	28	27	23_28	189	No	0	1000	USA	Preterm	vaginal	breastfed	female	PRJNA301903_278.01	WGS_paired_2-G6
SRR3132213	PRJNA301903	2000525	9	1.28571	28.2857	27	23_28	189	No	0	1000	USA	Preterm	vaginal	breastfed	female	PRJNA301903_278.01	WGS_paired_2-H6
SRR3132421	PRJNA301903	2340297	11	1.57143	28.5714	27	23_28	189	No	0	1000	USA	Preterm	vaginal	breastfed	female	PRJNA301903_278.01	WGS_paired_2-C1
SRR3131949	PRJNA301903	3618925	17	2.42857	29.4286	27	23_28	189	No	0	990	USA	Preterm	c-section	breastfed	female	PRJNA301903_286.02	WGS_paired_2-D1
SRR3132059	PRJNA301903	1624106	18	2.57143	29.5714	27	23_28	189	No	0	990	USA	Preterm	c-section	breastfed	female	PRJNA301903_286.02	WGS_paired_2-E1
SRR3131876	PRJNA301903	5199560	19	2.71429	29.7143	27	23_28	189	No	0	990	USA	Preterm	c-section	breastfed	female	PRJNA301903_286.02	WGS_paired_2-F1
SRR3131698	PRJNA301903	3932399	21	3	30	27	23_28	189	No	0	990	USA	Preterm	c-section	breastfed	female	PRJNA301903_286.02	WGS_paired_2-G1
SRR3132427	PRJNA301903	1663204	24	3.42857	30.4286	27	23_28	189	No	0	990	USA	Preterm	c-section	breastfed	female	PRJNA301903_286.02	WGS_paired_2-H1
SRR3131957	PRJNA301903	1864931	25	3.57143	30.5714	27	23_28	189	No	0	990	USA	Preterm	c-section	breastfed	female	PRJNA301903_286.02	WGS_paired_2-A2
SRR3131776	PRJNA301903	1593170	29	4.14286	31.1429	27	23_28	189	No	1	990	USA	Preterm	c-section	breastfed	female	PRJNA301903_286.02	WGS_paired_2-B2
SRR3131814	PRJNA301903	3976592	35	5	32	27	23_28	189	No	0	990	USA	Preterm	c-section	breastfed	female	PRJNA301903_286.02	WGS_paired_2-C2
SRR3132165	PRJNA301903	2335636	35	5	32	27	23_28	189	No	0	990	USA	Preterm	c-section	breastfed	female	PRJNA301903_286.02	WGS_paired_2-A7
SRR3132099	PRJNA301903	2523662	43	6.14286	33.1429	27	23_28	189	No	0	990	USA	Preterm	c-section	breastfed	female	PRJNA301903_286.02	WGS_paired_2-D2
SRR3132369	PRJNA301903	2016612	54	7.71429	34.7143	27	23_28	189	No	0	990	USA	Preterm	c-section	breastfed	female	PRJNA301903_286.02	WGS_paired_2-B7
SRR3132395	PRJNA301903	2012012	57	8.14286	35.1429	27	23_28	189	No	0	990	USA	Preterm	c-section	mix	female	PRJNA301903_286.02	WGS_paired_2-C7
SRR3132041	PRJNA301903	2779628	16	2.28571	33.2857	31	29_32	217	No	0	1440	USA	Preterm	c-section	mix	female	PRJNA301903_294.01	WGS_paired_5-G6
SRR3132489	PRJNA301903	2401177	22	3.14286	34.1429	31	29_32	217	No	0	1440	USA	Preterm	c-section	mix	female	PRJNA301903_294.01	WGS_paired_5-G8
SRR3131890	PRJNA301903	4897989	53	7.57143	34.5714	27	23_28	189	No	0	890	USA	Preterm	vaginal	breastfed	female	PRJNA301903_295.01	WGS_paired_8-D7
SRR3132229	PRJNA301903	724322	13	1.85714	32.8571	31	29_32	217	No	0	710	USA	Preterm	c-section	breastfed	male	PRJNA301903_302.01	WGS_paired_6-A1
SRR3132009	PRJNA301903	2108440	16	2.28571	33.2857	31	29_32	217	No	1	710	USA	Preterm	c-section	breastfed	male	PRJNA301903_302.01	WGS_paired_6-A2
SRR3132077	PRJNA301903	6585303	18	2.57143	28.5714	26	23_28	182	No	0	830	USA	Preterm	c-section	breastfed	male	PRJNA301903_303.01	WGS_paired_2-E7
SRR3131864	PRJNA301903	2695599	23	3.28571	29.2857	26	23_28	182	No	0	830	USA	Preterm	c-section	breastfed	male	PRJNA301903_303.01	WGS_paired_2-F7
SRR3132277	PRJNA301903	4692204	24	3.42857	29.4286	26	23_28	182	No	1	830	USA	Preterm	c-section	breastfed	male	PRJNA301903_303.01	WGS_paired_2-E2
SRR3132467	PRJNA301903	2772558	27	3.85714	29.8571	26	23_28	182	No	1	830	USA	Preterm	c-section	breastfed	male	PRJNA301903_303.01	WGS_paired_2-F2
SRR3132331	PRJNA301903	2318652	29	4.14286	30.1429	26	23_28	182	No	1	830	USA	Preterm	c-section	breastfed	male	PRJNA301903_303.01	WGS_paired_2-G2
SRR3131742	PRJNA301903	1892438	30	4.28571	30.2857	26	23_28	182	No	1	830	USA	Preterm	c-section	breastfed	male	PRJNA301903_303.01	WGS_paired_2-G7
SRR3132391	PRJNA301903	2742499	32	4.57143	30.5714	26	23_28	182	No	0	830	USA	Preterm	c-section	breastfed	male	PRJNA301903_303.01	WGS_paired_2-H7
SRR3131911	PRJNA301903	2433466	36	5.14286	31.1429	26	23_28	182	No	0	830	USA	Preterm	c-section	breastfed	male	PRJNA301903_303.01	WGS_paired_2-A8
SRR3131744	PRJNA301903	2400513	37	5.28571	31.2857	26	23_28	182	No	0	830	USA	Preterm	c-section	breastfed	male	PRJNA301903_303.01	WGS_paired_2-B8
SRR3131806	PRJNA301903	3211833	38	5.42857	31.4286	26	23_28	182	No	0	830	USA	Preterm	c-section	breastfed	male	PRJNA301903_303.01	WGS_paired_2-H2
SRR3131752	PRJNA301903	1889864	40	5.71429	31.7143	26	23_28	182	No	0	830	USA	Preterm	c-section	breastfed	male	PRJNA301903_303.01	WGS_paired_2-A3
SRR3131991	PRJNA301903	2751264	47	6.71429	32.7143	26	23_28	182	No	0	830	USA	Preterm	c-section	breastfed	male	PRJNA301903_303.01	WGS_paired_2-B3
SRR3132013	PRJNA301903	1216790	28	4	32	28	23_28	196	No	0	830	USA	Preterm	c-section	breastfed	female	PRJNA301903_309.01	WGS_paired_2-C3
SRR3131862	PRJNA301903	3559166	31	4.42857	32.4286	28	23_28	196	No	1	830	USA	Preterm	c-section	breastfed	female	PRJNA301903_309.01	WGS_paired_2-C8
SRR3132169	PRJNA301903	6242423	31	4.42857	31.4286	27	23_28	189	No	1	1120	USA	Preterm	vaginal	mix	female	PRJNA301903_312.01	WGS_paired_2-D8
SRR3132409	PRJNA301903	612172	16	2.28571	30.2857	28	23_28	196	No	0	1270	USA	Preterm	c-section	breastfed	female	PRJNA301903_313.01	WGS_paired_6-B1
SRR3132381	PRJNA301903	1764858	42	6	34	28	23_28	196	No	0	1270	USA	Preterm	c-section	mix	female	PRJNA301903_313.01	WGS_paired_6-C1
SRR3131824	PRJNA301903	1456583	44	6.28571	34.2857	28	23_28	196	No	0	1270	USA	Preterm	c-section	mix	female	PRJNA301903_313.01	WGS_paired_6-B2
SRR3131762	PRJNA301903	3546532	46	6.57143	34.5714	28	23_28	196	No	0	1270	USA	Preterm	c-section	mix	female	PRJNA301903_313.01	WGS_paired_6-C2
SRR3132237	PRJNA301903	1221621	50	7.14286	35.1429	28	23_28	196	No	0	1270	USA	Preterm	c-section	mix	female	PRJNA301903_313.01	WGS_paired_6-B6
SRR3131750	PRJNA301903	1867958	11	1.57143	31.5714	30	29_32	210	No	1	1250	USA	Preterm	c-section	breastfed	male	PRJNA301903_319.01	WGS_paired_5-C8
SRR3131993	PRJNA301903	6746535	13	1.85714	31.8571	30	29_32	210	No	0	1250	USA	Preterm	c-section	breastfed	male	PRJNA301903_319.01	WGS_paired_5-E7
SRR3132105	PRJNA301903	3707948	15	2.14286	32.1429	30	29_32	210	No	0	1250	USA	Preterm	c-section	breastfed	male	PRJNA301903_319.01	WGS_paired_5-H6
SRR3132039	PRJNA301903	7135021	23	3.28571	33.2857	30	29_32	210	No	0	1250	USA	Preterm	c-section	breastfed	male	PRJNA301903_319.01	WGS_paired_6-B3
SRR3131820	PRJNA301903	1763703	25	3.57143	33.5714	30	29_32	210	No	0	1250	USA	Preterm	c-section	breastfed	male	PRJNA301903_319.01	WGS_paired_6-B4
SRR3131999	PRJNA301903	5688114	27	3.85714	33.8571	30	29_32	210	No	0	1250	USA	Preterm	c-section	breastfed	male	PRJNA301903_319.01	WGS_paired_6-B5
SRR3132123	PRJNA301903	2324241	9	1.28571	24.2857	23	23_28	161	No	1	590	USA	Preterm	c-section	breastfed	male	PRJNA301903_321.01	WGS_paired_8-E3
SRR3132337	PRJNA301903	5450701	18	2.57143	25.5714	23	23_28	161	No	1	590	USA	Preterm	c-section	breastfed	male	PRJNA301903_321.01	WGS_paired_8-E4
SRR3131983	PRJNA301903	1411236	17	2.42857	25.4286	23	23_28	161	No	1	400	USA	Preterm	c-section	breastfed	female	PRJNA301903_336.01	WGS_paired_6-C5
SRR3131963	PRJNA301903	2016696	8	1.14286	25.1429	24	23_28	168	No	1	600	USA	Preterm	c-section	breastfed	male	PRJNA301903_338.01	WGS_paired_6-C3
SRR3131921	PRJNA301903	4284471	29	4.14286	28.1429	24	23_28	168	No	1	600	USA	Preterm	c-section	breastfed	male	PRJNA301903_338.01	WGS_paired_8-E6
SRR3132249	PRJNA301903	7001128	29	4.14286	28.1429	24	23_28	168	No	1	600	USA	Preterm	c-section	breastfed	male	PRJNA301903_338.01	WGS_paired_2-F3
SRR3132373	PRJNA301903	13346659	31	4.42857	28.4286	24	23_28	168	No	1	600	USA	Preterm	c-section	breastfed	male	PRJNA301903_338.01	WGS_paired_2-G8
SRR3132297	PRJNA301903	783264	30	4.28571	29.2857	25	23_28	175	No	1	960	USA	Preterm	c-section	mix	female	PRJNA301903_34.01	WGS_paired_1-B1
SRR3132351	PRJNA301903	88595	10	1.42857	26.4286	25	23_28	175	No	1	800	USA	Preterm	c-section	breastfed	male	PRJNA301903_340.01	WGS_paired_8-E8
SRR3131905	PRJNA301903	2012022	18	2.57143	27.5714	25	23_28	175	No	1	800	USA	Preterm	c-section	breastfed	male	PRJNA301903_340.01	WGS_paired_8-F1
SRR3132141	PRJNA301903	3669763	19	2.71429	27.7143	25	23_28	175	No	1	800	USA	Preterm	c-section	breastfed	male	PRJNA301903_340.01	WGS_paired_8-F2
SRR3132417	PRJNA301903	5886101	15	2.14286	29.1429	27	23_28	189	No	0	1120	USA	Preterm	vaginal	breastfed	female	PRJNA301903_341.01	WGS_paired_6-B7
SRR3132243	PRJNA301903	2465314	19	2.71429	29.7143	27	23_28	189	No	0	1120	USA	Preterm	vaginal	breastfed	female	PRJNA301903_341.01	WGS_paired_6-D2
SRR3132461	PRJNA301903	2331412	21	3	30	27	23_28	189	No	0	1120	USA	Preterm	vaginal	breastfed	female	PRJNA301903_341.01	WGS_paired_6-D3
SRR3132283	PRJNA301903	943871	39	5.57143	32.5714	27	23_28	189	No	0	1120	USA	Preterm	vaginal	breastfed	female	PRJNA301903_341.01	WGS_paired_6-D4
SRR3132469	PRJNA301903	2656593	41	5.85714	32.8571	27	23_28	189	No	0	1120	USA	Preterm	vaginal	breastfed	female	PRJNA301903_341.01	WGS_paired_6-D5
SRR3131872	PRJNA301903	2931914	43	6.14286	33.1429	27	23_28	189	No	0	1120	USA	Preterm	vaginal	breastfed	female	PRJNA301903_341.01	WGS_paired_6-D6
SRR3132311	PRJNA301903	5175110	42	6	31	25	23_28	175	No	1	930	USA	Preterm	vaginal	mix	male	PRJNA301903_343.01	WGS_paired_8-F5
SRR3131933	PRJNA301903	3466959	49	7	32	25	23_28	175	No	1	930	USA	Preterm	vaginal	mix	male	PRJNA301903_343.01	WGS_paired_8-F7
SRR3132129	PRJNA301903	1619927	33	4.71429	33.7143	29	29_32	203	No	0	630	USA	Preterm	c-section	breastfed	male	PRJNA301903_345.02	WGS_paired_2-G3
SRR3132131	PRJNA301903	3410484	45	6.42857	35.4286	29	29_32	203	No	0	630	USA	Preterm	c-section	breastfed	male	PRJNA301903_345.02	WGS_paired_6-E2
SRR3132121	PRJNA301903	1705176	22	3.14286	32.1429	29	29_32	203	No	0	1145	USA	Preterm	vaginal	mix	female	PRJNA301903_355.01	WGS_paired_6-E4
SRR3132315	PRJNA301903	3087605	30	4.28571	33.2857	29	29_32	203	No	0	1145	USA	Preterm	vaginal	mix	female	PRJNA301903_355.01	WGS_paired_6-F2
SRR3132107	PRJNA301903	3943535	32	4.57143	33.5714	29	29_32	203	No	0	1145	USA	Preterm	vaginal	mix	female	PRJNA301903_355.01	WGS_paired_6-F3
SRR3132145	PRJNA301903	1312937	38	5.42857	34.4286	29	29_32	203	No	0	1145	USA	Preterm	vaginal	mix	female	PRJNA301903_355.01	WGS_paired_6-F5
SRR3132327	PRJNA301903	4356325	40	5.71429	34.7143	29	29_32	203	No	0	1145	USA	Preterm	vaginal	mix	female	PRJNA301903_355.01	WGS_paired_6-F4
SRR3132273	PRJNA301903	624481	10	1.42857	31.4286	30	29_32	210	No	1	1410	USA	Preterm	c-section	breastfed	male	PRJNA301903_361.01	WGS_paired_6-G3
SRR3131903	PRJNA301903	3575627	12	1.71429	31.7143	30	29_32	210	No	1	1410	USA	Preterm	c-section	breastfed	male	PRJNA301903_361.01	WGS_paired_6-F6
SRR3132441	PRJNA301903	7324599	14	2	32	30	29_32	210	No	1	1410	USA	Preterm	c-section	breastfed	male	PRJNA301903_361.01	WGS_paired_6-G4
SRR3132083	PRJNA301903	4986768	16	2.28571	32.2857	30	29_32	210	No	1	1410	USA	Preterm	c-section	breastfed	male	PRJNA301903_361.01	WGS_paired_6-G6
SRR3131973	PRJNA301903	2288098	18	2.57143	32.5714	30	29_32	210	No	1	1410	USA	Preterm	c-section	breastfed	male	PRJNA301903_361.01	WGS_paired_6-H3
SRR3132481	PRJNA301903	1963161	10	1.42857	27.4286	26	23_28	182	No	0	890	USA	Preterm	vaginal	breastfed	female	PRJNA301903_363.01	WGS_paired_6-G2
SRR3132257	PRJNA301903	1048446	14	2	28	26	23_28	182	No	0	890	USA	Preterm	vaginal	breastfed	female	PRJNA301903_363.01	WGS_paired_6-G5
SRR3131981	PRJNA301903	788946	20	2.85714	28.8571	26	23_28	182	No	0	890	USA	Preterm	vaginal	breastfed	female	PRJNA301903_363.01	WGS_paired_6-H5
SRR3131836	PRJNA301903	2364464	32	4.57143	30.5714	26	23_28	182	No	1	890	USA	Preterm	vaginal	breastfed	female	PRJNA301903_363.01	WGS_paired_6-A5
SRR3132403	PRJNA301903	3098243	34	4.85714	30.8571	26	23_28	182	No	1	890	USA	Preterm	vaginal	breastfed	female	PRJNA301903_363.01	WGS_paired_6-A6
SRR3132215	PRJNA301903	4676398	38	5.42857	31.4286	26	23_28	182	No	1	890	USA	Preterm	vaginal	breastfed	female	PRJNA301903_363.01	WGS_paired_6-A7
SRR3131896	PRJNA301903	5219976	42	6	32	26	23_28	182	No	0	890	USA	Preterm	vaginal	breastfed	female	PRJNA301903_363.01	WGS_paired_6-G7
SRR3131929	PRJNA301903	630019	12	1.71429	31.7143	30	29_32	210	No	0	1175	USA	Preterm	vaginal	breastfed	male	PRJNA301903_364.01	WGS_paired_6-E7
SRR3132159	PRJNA301903	2436510	14	2	32	30	29_32	210	No	0	1175	USA	Preterm	vaginal	breastfed	male	PRJNA301903_364.01	WGS_paired_6-H6
SRR3131708	PRJNA301903	5297937	16	2.28571	32.2857	30	29_32	210	No	0	1175	USA	Preterm	vaginal	breastfed	male	PRJNA301903_364.01	WGS_paired_6-F7
SRR3131804	PRJNA301903	4854985	18	2.57143	32.5714	30	29_32	210	No	0	1175	USA	Preterm	vaginal	breastfed	male	PRJNA301903_364.01	WGS_paired_6-A3
SRR3132023	PRJNA301903	2440755	20	2.85714	32.8571	30	29_32	210	No	0	1175	USA	Preterm	vaginal	breastfed	male	PRJNA301903_364.01	WGS_paired_6-A4
SRR3131975	PRJNA301903	1403788	27	3.85714	32.8571	29	29_32	203	No	0	1530	USA	Preterm	c-section	mix	male	PRJNA301903_37.02	WGS_paired_3-A2
SRR3132171	PRJNA301903	1119960	32	4.57143	33.5714	29	29_32	203	No	0	1530	USA	Preterm	c-section	mix	male	PRJNA301903_37.02	WGS_paired_3-A1
SRR3132333	PRJNA301903	1140120	34	4.85714	33.8571	29	29_32	203	No	0	1530	USA	Preterm	c-section	mix	male	PRJNA301903_37.02	WGS_paired_3-G4
SRR3132119	PRJNA301903	1022166	35	5	34	29	29_32	203	No	0	1530	USA	Preterm	c-section	mix	male	PRJNA301903_37.02	WGS_paired_3-G3
SRR3132487	PRJNA301903	1757367	39	5.57143	34.5714	29	29_32	203	No	0	1530	USA	Preterm	c-section	mix	male	PRJNA301903_37.02	WGS_paired_3-E5
SRR3132081	PRJNA301903	7477756	48	6.85714	30.8571	24	23_28	168	No	1	680	USA	Preterm	vaginal	breastfed	female	PRJNA301903_370.01	WGS_paired_8-G1
SRR3132259	PRJNA301903	4966200	49	7	31	24	23_28	168	No	1	680	USA	Preterm	vaginal	breastfed	female	PRJNA301903_370.01	WGS_paired_8-G2
SRR3131854	PRJNA301903	3806506	21	3	29	26	23_28	182	No	0	900	USA	Preterm	vaginal	breastfed	male	PRJNA301903_383.01	WGS_paired_8-G6
SRR3132071	PRJNA301903	8507738	27	3.85714	29.8571	26	23_28	182	No	1	900	USA	Preterm	vaginal	breastfed	male	PRJNA301903_383.01	WGS_paired_8-G7
SRR3131997	PRJNA301903	1549137	21	3	27	24	23_28	168	No	1	700	USA	Preterm	vaginal	mix	male	PRJNA301903_40.01	WGS_paired_1-E1
SRR3131834	PRJNA301903	2032017	23	3.28571	27.2857	24	23_28	168	No	1	700	USA	Preterm	vaginal	mix	male	PRJNA301903_40.01	WGS_paired_1-F1
SRR3131774	PRJNA301903	1879734	30	4.28571	28.2857	24	23_28	168	No	0	700	USA	Preterm	vaginal	mix	male	PRJNA301903_40.01	WGS_paired_1-G1
SRR3132473	PRJNA301903	4281286	35	5	29	24	23_28	168	No	1	700	USA	Preterm	vaginal	mix	male	PRJNA301903_40.01	WGS_paired_1-H1
SRR3131772	PRJNA301903	3425748	40	5.71429	29.7143	24	23_28	168	No	1	700	USA	Preterm	vaginal	mix	male	PRJNA301903_40.01	WGS_paired_2-B4
SRR3132219	PRJNA301903	4409141	43	6.14286	30.1429	24	23_28	168	No	1	700	USA	Preterm	vaginal	mix	male	PRJNA301903_40.01	WGS_paired_7-A1
SRR3131901	PRJNA301903	12392718	44	6.28571	30.2857	24	23_28	168	No	1	700	USA	Preterm	vaginal	mix	male	PRJNA301903_40.01	WGS_paired_1-A2
SRR3131740	PRJNA301903	3218763	47	6.71429	30.7143	24	23_28	168	No	1	700	USA	Preterm	vaginal	mix	male	PRJNA301903_40.01	WGS_paired_1-B2
SRR3132019	PRJNA301903	6775760	48	6.85714	30.8571	24	23_28	168	No	1	700	USA	Preterm	vaginal	mix	male	PRJNA301903_40.01	WGS_paired_7-A2
SRR3131838	PRJNA301903	3321184	51	7.28571	31.2857	24	23_28	168	No	1	700	USA	Preterm	vaginal	mix	male	PRJNA301903_40.01	WGS_paired_7-A3
SRR3131874	PRJNA301903	2864102	28	4	28	24	23_28	168	No	0	800	USA	Preterm	c-section	breastfed	female	PRJNA301903_41.01	WGS_paired_1-C2
SRR3132157	PRJNA301903	3128896	32	4.57143	28.5714	24	23_28	168	No	1	800	USA	Preterm	c-section	breastfed	female	PRJNA301903_41.01	WGS_paired_1-D2
SRR3131800	PRJNA301903	7478853	25	3.57143	30.5714	27	23_28	189	No	0	940	USA	Preterm	vaginal	mix	male	PRJNA301903_43.01	WGS_paired_7-A5
SRR3132227	PRJNA301903	5203326	46	6.57143	33.5714	27	23_28	189	No	0	940	USA	Preterm	vaginal	mix	male	PRJNA301903_43.01	WGS_paired_7-A7
SRR3132097	PRJNA301903	7328995	58	8.28571	35.2857	27	23_28	189	No	0	940	USA	Preterm	vaginal	mix	male	PRJNA301903_43.01	WGS_paired_7-A8
SRR3131816	PRJNA301903	8380327	17	2.42857	29.4286	27	23_28	189	No	0	1250	USA	Preterm	c-section	mix	male	PRJNA301903_48.01	WGS_paired_7-B2
SRR3132375	PRJNA301903	720310	23	3.28571	30.2857	27	23_28	189	No	0	1250	USA	Preterm	c-section	mix	male	PRJNA301903_48.01	WGS_paired_3-B1
SRR3131768	PRJNA301903	3222709	25	3.57143	30.5714	27	23_28	189	No	0	1250	USA	Preterm	c-section	mix	male	PRJNA301903_48.01	WGS_paired_3-B2
SRR3131842	PRJNA301903	2564155	27	3.85714	30.8571	27	23_28	189	No	0	1250	USA	Preterm	c-section	mix	male	PRJNA301903_48.01	WGS_paired_3-H2
SRR3132029	PRJNA301903	4159764	29	4.14286	31.1429	27	23_28	189	No	0	1250	USA	Preterm	c-section	mix	male	PRJNA301903_48.01	WGS_paired_3-H3
SRR3131734	PRJNA301903	2741894	36	5.14286	33.1429	28	23_28	196	No	0	1129	USA	Preterm	c-section	mix	male	PRJNA301903_53.01	WGS_paired_4-C2
SRR3132001	PRJNA301903	4824453	16	2.28571	29.2857	27	23_28	189	No	0	1140	USA	Preterm	vaginal	mix	female	PRJNA301903_54.01	WGS_paired_7-B3
SRR3131826	PRJNA301903	6493536	23	3.28571	30.2857	27	23_28	189	No	1	1140	USA	Preterm	vaginal	mix	female	PRJNA301903_54.01	WGS_paired_7-B4
SRR3132205	PRJNA301903	6391302	49	7	34	27	23_28	189	No	0	1140	USA	Preterm	vaginal	mix	female	PRJNA301903_54.01	WGS_paired_7-B6
SRR3132239	PRJNA301903	2348749	11	1.57143	25.5714	24	23_28	168	No	1	760	USA	Preterm	vaginal	breastfed	female	PRJNA301903_55.01	WGS_paired_1-E2
SRR3132405	PRJNA301903	2580044	12	1.71429	25.7143	24	23_28	168	No	1	760	USA	Preterm	vaginal	breastfed	female	PRJNA301903_55.01	WGS_paired_1-F2
SRR3131844	PRJNA301903	1319161	31	4.42857	28.4286	24	23_28	168	No	1	760	USA	Preterm	vaginal	breastfed	female	PRJNA301903_55.01	WGS_paired_2-C4
SRR3132365	PRJNA301903	4000067	34	4.85714	28.8571	24	23_28	168	No	1	760	USA	Preterm	vaginal	breastfed	female	PRJNA301903_55.01	WGS_paired_1-G2
SRR3131812	PRJNA301903	3524874	12	1.71429	28.7143	27	23_28	189	No	1	1050	USA	Preterm	c-section	breastfed	female	PRJNA301903_56.01	WGS_paired_3-H4
SRR3132253	PRJNA301903	3813940	14	2	29	27	23_28	189	No	1	1050	USA	Preterm	c-section	breastfed	female	PRJNA301903_56.01	WGS_paired_3-F5
SRR3132339	PRJNA301903	2775987	16	2.28571	29.2857	27	23_28	189	No	0	1050	USA	Preterm	c-section	breastfed	female	PRJNA301903_56.01	WGS_paired_6-H7
SRR3132419	PRJNA301903	2771044	18	2.57143	29.5714	27	23_28	189	No	0	1050	USA	Preterm	c-section	breastfed	female	PRJNA301903_56.01	WGS_paired_6-G8
SRR3131792	PRJNA301903	4892225	29	4.14286	31.1429	27	23_28	189	No	0	1050	USA	Preterm	c-section	breastfed	female	PRJNA301903_56.01	WGS_paired_3-A3
SRR3131706	PRJNA301903	2210621	31	4.42857	31.4286	27	23_28	189	No	0	1050	USA	Preterm	c-section	breastfed	female	PRJNA301903_56.01	WGS_paired_6-H8
SRR3131961	PRJNA301903	2924857	33	4.71429	31.7143	27	23_28	189	No	0	1050	USA	Preterm	c-section	breastfed	female	PRJNA301903_56.01	WGS_paired_3-A4
SRR3131748	PRJNA301903	2654841	35	5	32	27	23_28	189	No	0	1050	USA	Preterm	c-section	breastfed	female	PRJNA301903_56.01	WGS_paired_3-A5
SRR3132127	PRJNA301903	4363844	37	5.28571	32.2857	27	23_28	189	No	0	1050	USA	Preterm	c-section	breastfed	female	PRJNA301903_56.01	WGS_paired_3-G5
SRR3131868	PRJNA301903	3356967	43	6.14286	31.1429	25	23_28	175	No	1	850	USA	Preterm	vaginal	breastfed	male	PRJNA301903_58.01	WGS_paired_1-H2
SRR3131704	PRJNA301903	6589475	54	7.71429	32.7143	25	23_28	175	No	1	850	USA	Preterm	vaginal	breastfed	male	PRJNA301903_58.01	WGS_paired_1-A3
SRR3132133	PRJNA301903	4282986	9	1.28571	25.2857	24	23_28	168	No	1	510	USA	Preterm	c-section	breastfed	female	PRJNA301903_68.02	WGS_paired_3-D2
SRR3132407	PRJNA301903	4267918	36	5.14286	29.1429	24	23_28	168	No	0	510	USA	Preterm	c-section	mix	female	PRJNA301903_68.02	WGS_paired_7-B7
SRR3132309	PRJNA301903	7336354	39	5.57143	29.5714	24	23_28	168	No	0	510	USA	Preterm	c-section	mix	female	PRJNA301903_68.02	WGS_paired_3-B3--7-B8
SRR3131780	PRJNA301903	1755292	53	7.57143	31.5714	24	23_28	168	No	1	510	USA	Preterm	c-section	mix	female	PRJNA301903_68.02	WGS_paired_3-B4
SRR3132341	PRJNA301903	5594410	54	7.71429	31.7143	24	23_28	168	No	1	510	USA	Preterm	c-section	mix	female	PRJNA301903_68.02	WGS_paired_7-C1
SRR3131796	PRJNA301903	6913808	55	7.85714	31.8571	24	23_28	168	No	1	510	USA	Preterm	c-section	mix	female	PRJNA301903_68.02	WGS_paired_7-C2
SRR3131979	PRJNA301903	3374695	56	8	32	24	23_28	168	No	1	510	USA	Preterm	c-section	mix	female	PRJNA301903_68.02	WGS_paired_7-C3
SRR3132027	PRJNA301903	2074650	19	2.71429	33.7143	31	29_32	217	No	0	1480	USA	Preterm	c-section	breastfed	female	PRJNA301903_76.01	WGS_paired_3-C3
SRR3131987	PRJNA301903	4714663	21	3	34	31	29_32	217	No	0	1480	USA	Preterm	c-section	breastfed	female	PRJNA301903_76.01	WGS_paired_3-B5
SRR3131858	PRJNA301903	664454	28	4	35	31	29_32	217	No	0	1480	USA	Preterm	c-section	breastfed	female	PRJNA301903_76.01	WGS_paired_3-F1
SRR3132267	PRJNA301903	1800022	29	4.14286	35.1429	31	29_32	217	No	0	1480	USA	Preterm	c-section	breastfed	female	PRJNA301903_76.01	WGS_paired_3-E2
SRR3132325	PRJNA301903	1153800	33	4.71429	35.7143	31	29_32	217	No	0	1480	USA	Preterm	c-section	breastfed	female	PRJNA301903_76.01	WGS_paired_3-D3
SRR3132103	PRJNA301903	2493484	35	5	36	31	29_32	217	No	0	1480	USA	Preterm	c-section	breastfed	female	PRJNA301903_76.01	WGS_paired_3-D4
SRR3132073	PRJNA301903	838393	18	2.57143	33.5714	31	29_32	217	No	0	1710	USA	Preterm	c-section	breastfed	male	PRJNA301903_76.03	WGS_paired_3-E1
SRR3131808	PRJNA301903	2873211	20	2.85714	33.8571	31	29_32	217	No	0	1710	USA	Preterm	c-section	breastfed	male	PRJNA301903_76.03	WGS_paired_3-C4
SRR3132057	PRJNA301903	1835115	25	3.57143	34.5714	31	29_32	217	No	0	1710	USA	Preterm	c-section	breastfed	male	PRJNA301903_76.03	WGS_paired_6-A8
SRR3132389	PRJNA301903	1524325	27	3.85714	34.8571	31	29_32	217	No	0	1710	USA	Preterm	c-section	breastfed	male	PRJNA301903_76.03	WGS_paired_3-A6
SRR3131700	PRJNA301903	613417	29	4.14286	35.1429	31	29_32	217	No	0	1710	USA	Preterm	c-section	breastfed	male	PRJNA301903_76.03	WGS_paired_6-C8
SRR3131927	PRJNA301903	5030600	32	4.57143	32.5714	28	23_28	196	No	0	870	USA	Preterm	c-section	breastfed	female	PRJNA301903_88.01	WGS_paired_1-B3
SRR3132137	PRJNA301903	1938548	43	6.14286	34.1429	28	23_28	196	No	1	870	USA	Preterm	c-section	breastfed	female	PRJNA301903_88.01	WGS_paired_2-D4
SRR3132051	PRJNA301903	1280749	59	8.42857	31.4286	23	23_28	161	No	0	636	USA	Preterm	vaginal	breastfed	female	PRJNA301903_89.01	WGS_paired_1-C3
SRR3132155	PRJNA301903	133128	20	2.85714	27.8571	25	23_28	175	No	0	850	USA	Preterm	c-section	breastfed	female	PRJNA301903_90.01	WGS_paired_3-B6
SRR3131746	PRJNA301903	3745193	27	3.85714	28.8571	25	23_28	175	No	1	850	USA	Preterm	c-section	breastfed	female	PRJNA301903_90.01	WGS_paired_3-G1
SRR3131969	PRJNA301903	4501429	34	4.85714	27.8571	23	23_28	161	No	1	690	USA	Preterm	vaginal	breastfed	male	PRJNA301903_97.01	WGS_paired_7-C5
SRR3132175	PRJNA301903	7299964	41	5.85714	28.8571	23	23_28	161	No	1	690	USA	Preterm	vaginal	breastfed	male	PRJNA301903_97.01	WGS_paired_7-C6
SRR3131720	PRJNA301903	2238355	33	4.71429	29.7143	25	23_28	175	No	1	860	USA	Preterm	c-section	mix	female	PRJNA301903_98.01	WGS_paired_7-C8
SRR3132217	PRJNA301903	2412094	40	5.71429	30.7143	25	23_28	175	No	1	860	USA	Preterm	c-section	mix	female	PRJNA301903_98.01	WGS_paired_1-F3
SRR3132053	PRJNA301903	6527563	42	6	31	25	23_28	175	No	1	860	USA	Preterm	c-section	mix	female	PRJNA301903_98.01	WGS_paired_7-D1
SRR3726349	PRJNA327106	10785283	10	1.42857	29.4286	28	23_28	196	No	1	2847	USA	Preterm	vaginal	formula		PRJNA327106_1	S2_001_010G1
SRR3726360	PRJNA327106	9915042	11	1.57143	29.5714	28	23_28	196	No	1	2847	USA	Preterm	vaginal	formula		PRJNA327106_1	S2_001_011G1
SRR3726371	PRJNA327106	13001413	12	1.71429	29.7143	28	23_28	196	No	1	2847	USA	Preterm	vaginal	formula		PRJNA327106_1	S2_001_012G1
SRR3726377	PRJNA327106	12801611	13	1.85714	29.8571	28	23_28	196	No	1	2847	USA	Preterm	vaginal	formula		PRJNA327106_1	S2_001_013G1
SRR3726378	PRJNA327106	12452266	14	2	30	28	23_28	196	No	1	2847	USA	Preterm	vaginal	formula		PRJNA327106_1	S2_001_014G1
SRR3726379	PRJNA327106	10032939	15	2.14286	30.1429	28	23_28	196	No	1	2847	USA	Preterm	vaginal	formula		PRJNA327106_1	S2_001_015G1
SRR3726380	PRJNA327106	14829183	16	2.28571	30.2857	28	23_28	196	No	1	2847	USA	Preterm	vaginal	formula		PRJNA327106_1	S2_001_016G1
SRR3726381	PRJNA327106	8607751	17	2.42857	30.4286	28	23_28	196	No	1	2847	USA	Preterm	vaginal	formula		PRJNA327106_1	S2_001_017G1
SRR3726337	PRJNA327106	13210970	18	2.57143	30.5714	28	23_28	196	No	1	2847	USA	Preterm	vaginal	formula		PRJNA327106_1	S2_001_018G1
SRR3726338	PRJNA327106	11263966	19	2.71429	30.7143	28	23_28	196	No	1	2847	USA	Preterm	vaginal	formula		PRJNA327106_1	S2_001_019G1
SRR3726339	PRJNA327106	13491434	20	2.85714	30.8571	28	23_28	196	No	1	2847	USA	Preterm	vaginal	formula		PRJNA327106_1	S2_001_020G1
SRR3726342	PRJNA327106	9251920	21	3	31	28	23_28	196	No	1	2847	USA	Preterm	vaginal	formula		PRJNA327106_1	S2_001_021G1
SRR3726343	PRJNA327106	10916345	23	3.28571	31.2857	28	23_28	196	No	1	2847	USA	Preterm	vaginal	formula		PRJNA327106_1	S2_001_023G1
SRR3726346	PRJNA327106	10337722	24	3.42857	31.4286	28	23_28	196	No	1	2847	USA	Preterm	vaginal	formula		PRJNA327106_1	S2_001_024G1
SRR3726347	PRJNA327106	11540320	25	3.57143	31.5714	28	23_28	196	No	1	2847	USA	Preterm	vaginal	formula		PRJNA327106_1	S2_001_025G1
SRR3726348	PRJNA327106	11886599	26	3.71429	31.7143	28	23_28	196	No	1	2847	USA	Preterm	vaginal	formula		PRJNA327106_1	S2_001_026G1
SRR3726350	PRJNA327106	7688976	27	3.85714	31.8571	28	23_28	196	No	1	2847	USA	Preterm	vaginal	formula		PRJNA327106_1	S2_001_027G1
SRR3726351	PRJNA327106	9574144	5	0.714286	25.7143	25	23_28	175	No	1	734	USA	Preterm	vaginal	mix		PRJNA327106_5	S2_005_005G1
SRR3726352	PRJNA327106	7233466	6	0.857143	25.8571	25	23_28	175	No	1	734	USA	Preterm	vaginal	mix		PRJNA327106_5	S2_005_006G1
SRR3726353	PRJNA327106	6986731	7	1	26	25	23_28	175	No	1	734	USA	Preterm	vaginal	mix		PRJNA327106_5	S2_005_007G1
SRR3726354	PRJNA327106	9845789	8	1.14286	26.1429	25	23_28	175	No	1	734	USA	Preterm	vaginal	mix		PRJNA327106_5	S2_005_008G1
SRR3726355	PRJNA327106	10591702	11	1.57143	26.5714	25	23_28	175	No	1	734	USA	Preterm	vaginal	mix		PRJNA327106_5	S2_005_011G1
SRR3726357	PRJNA327106	13561976	14	2	27	25	23_28	175	No	1	734	USA	Preterm	vaginal	mix		PRJNA327106_5	S2_005_014G1
SRR3726359	PRJNA327106	10472416	15	2.14286	27.1429	25	23_28	175	No	1	734	USA	Preterm	vaginal	mix		PRJNA327106_5	S2_005_015G1
SRR3726361	PRJNA327106	8866329	16	2.28571	27.2857	25	23_28	175	No	1	734	USA	Preterm	vaginal	mix		PRJNA327106_5	S2_005_016G1
SRR3726362	PRJNA327106	13808681	17	2.42857	27.4286	25	23_28	175	No	1	734	USA	Preterm	vaginal	mix		PRJNA327106_5	S2_005_017G1
SRR3726363	PRJNA327106	12988022	18	2.57143	27.5714	25	23_28	175	No	1	734	USA	Preterm	vaginal	mix		PRJNA327106_5	S2_005_018G1
SRR3726364	PRJNA327106	11255893	19	2.71429	27.7143	25	23_28	175	No	1	734	USA	Preterm	vaginal	mix		PRJNA327106_5	S2_005_019G1
SRR3726365	PRJNA327106	12035213	20	2.85714	27.8571	25	23_28	175	No	1	734	USA	Preterm	vaginal	mix		PRJNA327106_5	S2_005_020G1
SRR3726366	PRJNA327106	10870611	21	3	28	25	23_28	175	No	1	734	USA	Preterm	vaginal	mix		PRJNA327106_5	S2_005_021G1
SRR3726367	PRJNA327106	13875674	22	3.14286	28.1429	25	23_28	175	No	1	734	USA	Preterm	vaginal	mix		PRJNA327106_5	S2_005_022G1
SRR3726369	PRJNA327106	19368559	23	3.28571	28.2857	25	23_28	175	No	1	734	USA	Preterm	vaginal	mix		PRJNA327106_5	S2_005_023G1
SRR3726370	PRJNA327106	13705245	24	3.42857	28.4286	25	23_28	175	No	1	734	USA	Preterm	vaginal	mix		PRJNA327106_5	S2_005_024G1
SRR3726372	PRJNA327106	13966848	25	3.57143	28.5714	25	23_28	175	No	1	734	USA	Preterm	vaginal	mix		PRJNA327106_5	S2_005_025G1
SRR3726373	PRJNA327106	22036049	26	3.71429	28.7143	25	23_28	175	No	1	734	USA	Preterm	vaginal	mix		PRJNA327106_5	S2_005_026G1
SRR3726374	PRJNA327106	9870007	27	3.85714	28.8571	25	23_28	175	No	1	734	USA	Preterm	vaginal	mix		PRJNA327106_5	S2_005_027G1
SRR3726375	PRJNA327106	7211555	28	4	29	25	23_28	175	No	1	734	USA	Preterm	vaginal	mix		PRJNA327106_5	S2_005_028G1
SRR5406014	PRJNA376566	22650990	8	1.14286	27.1429	26	23_28	182	No	1	773	USA	Preterm	c-section	mix	male	PRJNA376566_31	N2_031_008G1
SRR5406013	PRJNA376566	37632840	10	1.42857	27.4286	26	23_28	182	No	1	773	USA	Preterm	c-section	mix	male	PRJNA376566_31	N2_031_010G1
SRR5406012	PRJNA376566	9682849	12	1.71429	27.7143	26	23_28	182	No	1	773	USA	Preterm	c-section	mix	male	PRJNA376566_31	N2_031_012G1
SRR5406011	PRJNA376566	19876172	14	2	28	26	23_28	182	No	1	773	USA	Preterm	c-section	mix	male	PRJNA376566_31	N2_031_014G1
SRR5406010	PRJNA376566	14566023	16	2.28571	28.2857	26	23_28	182	No	1	773	USA	Preterm	c-section	mix	male	PRJNA376566_31	N2_031_016G1
SRR5406009	PRJNA376566	14177913	18	2.57143	28.5714	26	23_28	182	No	1	773	USA	Preterm	c-section	mix	male	PRJNA376566_31	N2_031_018G1
SRR5406008	PRJNA376566	18858596	20	2.85714	28.8571	26	23_28	182	No	1	773	USA	Preterm	c-section	mix	male	PRJNA376566_31	N2_031_020G1
SRR5406007	PRJNA376566	11281487	21	3	29	26	23_28	182	No	1	773	USA	Preterm	c-section	mix	male	PRJNA376566_31	N2_031_021G1
SRR5406006	PRJNA376566	13474449	23	3.28571	29.2857	26	23_28	182	No	1	773	USA	Preterm	c-section	mix	male	PRJNA376566_31	N2_031_023G1
SRR5406005	PRJNA376566	21864078	27	3.85714	29.8571	26	23_28	182	No	1	773	USA	Preterm	c-section	mix	male	PRJNA376566_31	N2_031_027G1
SRR5406004	PRJNA376566	13028646	33	4.71429	30.7143	26	23_28	182	No	1	773	USA	Preterm	c-section	mix	male	PRJNA376566_31	N2_031_033G1
SRR5406003	PRJNA376566	282087	40	5.71429	31.7143	26	23_28	182	No	1	773	USA	Preterm	c-section	mix	male	PRJNA376566_31	N2_031_040G1
SRR5406002	PRJNA376566	14715132	55	7.85714	33.8571	26	23_28	182	No	1	773	USA	Preterm	c-section	mix	male	PRJNA376566_31	N2_031_055G1
SRR5406001	PRJNA376566	22566415	10	1.42857	26.4286	25	23_28	175	No	0	795	USA	Preterm	vaginal	mix	male	PRJNA376566_35	N2_035_010G1
SRR5406000	PRJNA376566	25935895	12	1.71429	26.7143	25	23_28	175	No	0	795	USA	Preterm	vaginal	mix	male	PRJNA376566_35	N2_035_012G1
SRR5405999	PRJNA376566	22583900	14	2	27	25	23_28	175	No	0	795	USA	Preterm	vaginal	mix	male	PRJNA376566_35	N2_035_014G1
SRR5405998	PRJNA376566	26586840	16	2.28571	27.2857	25	23_28	175	No	0	795	USA	Preterm	vaginal	mix	male	PRJNA376566_35	N2_035_016G1
SRR5405997	PRJNA376566	8664848	18	2.57143	27.5714	25	23_28	175	No	0	795	USA	Preterm	vaginal	mix	male	PRJNA376566_35	N2_035_018G1
SRR5405996	PRJNA376566	13182591	20	2.85714	27.8571	25	23_28	175	No	0	795	USA	Preterm	vaginal	mix	male	PRJNA376566_35	N2_035_020G1
SRR5405995	PRJNA376566	13978144	22	3.14286	28.1429	25	23_28	175	No	0	795	USA	Preterm	vaginal	mix	male	PRJNA376566_35	N2_035_022G1
SRR5405994	PRJNA376566	31060258	25	3.57143	28.5714	25	23_28	175	No	0	795	USA	Preterm	vaginal	mix	male	PRJNA376566_35	N2_035_025G1
SRR5405993	PRJNA376566	16904704	27	3.85714	28.8571	25	23_28	175	No	0	795	USA	Preterm	vaginal	mix	male	PRJNA376566_35	N2_035_027G1
SRR5405992	PRJNA376566	14727957	32	4.57143	29.5714	25	23_28	175	No	0	795	USA	Preterm	vaginal	mix	male	PRJNA376566_35	N2_035_032G1
SRR5405991	PRJNA376566	12043884	39	5.57143	30.5714	25	23_28	175	No	0	795	USA	Preterm	vaginal	mix	male	PRJNA376566_35	N2_035_039G1
SRR5405990	PRJNA376566	10263832	46	6.57143	31.5714	25	23_28	175	No	0	795	USA	Preterm	vaginal	mix	male	PRJNA376566_35	N2_035_046G1
SRR5405989	PRJNA376566	16668598	53	7.57143	32.5714	25	23_28	175	No	0	795	USA	Preterm	vaginal	mix	male	PRJNA376566_35	N2_035_053G1
SRR5405988	PRJNA376566	21984100	9	1.28571	31.2857	30	29_32	210	No	0	1381	USA	Preterm	c-section	mix	female	PRJNA376566_38	N2_038_009G1
SRR5405987	PRJNA376566	22141169	11	1.57143	31.5714	30	29_32	210	No	0	1381	USA	Preterm	c-section	mix	female	PRJNA376566_38	N2_038_011G1
SRR5405986	PRJNA376566	29804513	13	1.85714	31.8571	30	29_32	210	No	0	1381	USA	Preterm	c-section	mix	female	PRJNA376566_38	N2_038_013G1
SRR5405985	PRJNA376566	17387474	15	2.14286	32.1429	30	29_32	210	No	0	1381	USA	Preterm	c-section	mix	female	PRJNA376566_38	N2_038_015G1
SRR5405984	PRJNA376566	35424858	18	2.57143	32.5714	30	29_32	210	No	0	1381	USA	Preterm	c-section	mix	female	PRJNA376566_38	N2_038_018G1
SRR5405983	PRJNA376566	21932323	20	2.85714	32.8571	30	29_32	210	No	0	1381	USA	Preterm	c-section	mix	female	PRJNA376566_38	N2_038_020G1
SRR5405982	PRJNA376566	14016734	26	3.71429	33.7143	30	29_32	210	No	0	1381	USA	Preterm	c-section	mix	female	PRJNA376566_38	N2_038_026G1
SRR5405981	PRJNA376566	14156461	30	4.28571	34.2857	30	29_32	210	No	0	1381	USA	Preterm	c-section	mix	female	PRJNA376566_38	N2_038_030G1
SRR5405980	PRJNA376566	23293193	36	5.14286	35.1429	30	29_32	210	No	0	1381	USA	Preterm	c-section	mix	female	PRJNA376566_38	N2_038_036G1
SRR5405979	PRJNA376566	10456398	39	5.57143	35.5714	30	29_32	210	No	0	1381	USA	Preterm	c-section	mix	female	PRJNA376566_38	N2_038_039G1
SRR5405978	PRJNA376566	13699855	44	6.28571	36.2857	30	29_32	210	No	0	1381	USA	Preterm	c-section	mix	female	PRJNA376566_38	N2_038_044G1
SRR5405977	PRJNA376566	10939088	8	1.14286	31.1429	30	29_32	210	Yes	1	1470	USA	NEC	c-section	mix	female	PRJNA376566_39	N2_039_008G1
SRR5405976	PRJNA376566	9327074	11	1.57143	31.5714	30	29_32	210	Yes	1	1470	USA	NEC	c-section	mix	female	PRJNA376566_39	N2_039_011G1
SRR5405975	PRJNA376566	15407835	13	1.85714	31.8571	30	29_32	210	Yes	1	1470	USA	NEC	c-section	mix	female	PRJNA376566_39	N2_039_013G1
SRR5405974	PRJNA376566	24623550	15	2.14286	32.1429	30	29_32	210	Yes	1	1470	USA	NEC	c-section	mix	female	PRJNA376566_39	N2_039_015G1
SRR5405973	PRJNA376566	12653695	18	2.57143	32.5714	30	29_32	210	Yes	1	1470	USA	NEC	c-section	mix	female	PRJNA376566_39	N2_039_018G1
SRR5405972	PRJNA376566	19041554	20	2.85714	32.8571	30	29_32	210	Yes	1	1470	USA	NEC	c-section	mix	female	PRJNA376566_39	N2_039_020G1
SRR5405971	PRJNA376566	33035181	21	3	33	30	29_32	210	Yes	1	1470	USA	NEC	c-section	mix	female	PRJNA376566_39	N2_039_021G1
SRR5405970	PRJNA376566	38670239	35	5	35	30	29_32	210	Yes	1	1470	USA	NEC	c-section	mix	female	PRJNA376566_39	N2_039_035G1
SRR5405969	PRJNA376566	19055288	37	5.28571	35.2857	30	29_32	210	Yes	1	1470	USA	NEC	c-section	mix	female	PRJNA376566_39	N2_039_037G1
SRR5405968	PRJNA376566	12448144	44	6.28571	36.2857	30	29_32	210	Yes	1	1470	USA	NEC	c-section	mix	female	PRJNA376566_39	N2_039_044G1
SRR5405967	PRJNA376566	15165409	8	1.14286	31.1429	30	29_32	210	No	0	1878	USA	Preterm	c-section	mix	male	PRJNA376566_60	N2_060_008G1
SRR5405966	PRJNA376566	16653613	9	1.28571	31.2857	30	29_32	210	No	0	1878	USA	Preterm	c-section	mix	male	PRJNA376566_60	N2_060_009G1
SRR5405965	PRJNA376566	17750729	11	1.57143	31.5714	30	29_32	210	No	0	1878	USA	Preterm	c-section	mix	male	PRJNA376566_60	N2_060_011G1
SRR5405964	PRJNA376566	13450825	13	1.85714	31.8571	30	29_32	210	No	0	1878	USA	Preterm	c-section	mix	male	PRJNA376566_60	N2_060_013G1
SRR5405963	PRJNA376566	9457858	15	2.14286	32.1429	30	29_32	210	No	0	1878	USA	Preterm	c-section	mix	male	PRJNA376566_60	N2_060_015G1
SRR5405962	PRJNA376566	17374439	16	2.28571	32.2857	30	29_32	210	No	0	1878	USA	Preterm	c-section	mix	male	PRJNA376566_60	N2_060_016G1
SRR5405961	PRJNA376566	18815499	19	2.71429	32.7143	30	29_32	210	No	0	1878	USA	Preterm	c-section	mix	male	PRJNA376566_60	N2_060_019G1
SRR5405960	PRJNA376566	8596069	20	2.85714	32.8571	30	29_32	210	No	0	1878	USA	Preterm	c-section	mix	male	PRJNA376566_60	N2_060_020G1
SRR5405959	PRJNA376566	16701976	21	3	33	30	29_32	210	No	0	1878	USA	Preterm	c-section	mix	male	PRJNA376566_60	N2_060_021G1
SRR5405958	PRJNA376566	20513728	7	1	29	28	23_28	196	Yes	1	1184	USA	NEC	vaginal	mix	male	PRJNA376566_61	N2_061_007G1
SRR5405957	PRJNA376566	23822717	8	1.14286	29.1429	28	23_28	196	Yes	1	1184	USA	NEC	vaginal	mix	male	PRJNA376566_61	N2_061_008G1
SRR5405956	PRJNA376566	7728990	15	2.14286	30.1429	28	23_28	196	Yes	1	1184	USA	NEC	vaginal	mix	male	PRJNA376566_61	N2_061_015G1
SRR5405955	PRJNA376566	1070396	19	2.71429	30.7143	28	23_28	196	Yes	1	1184	USA	NEC	vaginal	mix	male	PRJNA376566_61	N2_061_019G1
SRR5405954	PRJNA376566	2427249	21	3	31	28	23_28	196	Yes	1	1184	USA	NEC	vaginal	mix	male	PRJNA376566_61	N2_061_021G1
SRR5405953	PRJNA376566	5302395	25	3.57143	31.5714	28	23_28	196	Yes	1	1184	USA	NEC	vaginal	mix	male	PRJNA376566_61	N2_061_025G1
SRR5405951	PRJNA376566	22964255	9	1.28571	29.2857	28	23_28	196	No	0	1100	USA	Preterm	vaginal	mix	male	PRJNA376566_64	N2_064_009G1
SRR5405950	PRJNA376566	25174674	11	1.57143	29.5714	28	23_28	196	No	0	1100	USA	Preterm	vaginal	mix	male	PRJNA376566_64	N2_064_011G1
SRR5405949	PRJNA376566	20633586	13	1.85714	29.8571	28	23_28	196	No	0	1100	USA	Preterm	vaginal	mix	male	PRJNA376566_64	N2_064_013G1
SRR5405948	PRJNA376566	20324609	16	2.28571	30.2857	28	23_28	196	No	0	1100	USA	Preterm	vaginal	mix	male	PRJNA376566_64	N2_064_016G1
SRR5405947	PRJNA376566	17161709	17	2.42857	30.4286	28	23_28	196	No	0	1100	USA	Preterm	vaginal	mix	male	PRJNA376566_64	N2_064_017G1
SRR5405946	PRJNA376566	15850529	20	2.85714	30.8571	28	23_28	196	No	0	1100	USA	Preterm	vaginal	mix	male	PRJNA376566_64	N2_064_020G1
SRR5405945	PRJNA376566	11490701	25	3.57143	31.5714	28	23_28	196	No	0	1100	USA	Preterm	vaginal	mix	male	PRJNA376566_64	N2_064_025G1
SRR5405944	PRJNA376566	11953433	27	3.85714	31.8571	28	23_28	196	No	0	1100	USA	Preterm	vaginal	mix	male	PRJNA376566_64	N2_064_027G1
SRR5405943	PRJNA376566	17207187	31	4.42857	32.4286	28	23_28	196	No	0	1100	USA	Preterm	vaginal	mix	male	PRJNA376566_64	N2_064_031G1
SRR5405942	PRJNA376566	14012657	36	5.14286	33.1429	28	23_28	196	No	0	1100	USA	Preterm	vaginal	mix	male	PRJNA376566_64	N2_064_036G1
SRR5405941	PRJNA376566	17511228	43	6.14286	34.1429	28	23_28	196	No	0	1100	USA	Preterm	vaginal	mix	male	PRJNA376566_64	N2_064_043G1
SRR5405940	PRJNA376566	64099385	8	1.14286	26.1429	25	23_28	175	No	1	841	USA	Preterm	vaginal	mix	female	PRJNA376566_65	N2_065_008G1
SRR5405939	PRJNA376566	16396887	9	1.28571	26.2857	25	23_28	175	No	1	841	USA	Preterm	vaginal	mix	female	PRJNA376566_65	N2_065_009G1
SRR5405938	PRJNA376566	14263473	11	1.57143	26.5714	25	23_28	175	No	1	841	USA	Preterm	vaginal	mix	female	PRJNA376566_65	N2_065_011G1
SRR5405937	PRJNA376566	22699345	14	2	27	25	23_28	175	No	1	841	USA	Preterm	vaginal	mix	female	PRJNA376566_65	N2_065_014G1
SRR5405936	PRJNA376566	11097371	17	2.42857	27.4286	25	23_28	175	No	1	841	USA	Preterm	vaginal	mix	female	PRJNA376566_65	N2_065_017G1
SRR5405935	PRJNA376566	18134297	19	2.71429	27.7143	25	23_28	175	No	1	841	USA	Preterm	vaginal	mix	female	PRJNA376566_65	N2_065_019G1
SRR5405934	PRJNA376566	13756112	22	3.14286	28.1429	25	23_28	175	No	1	841	USA	Preterm	vaginal	mix	female	PRJNA376566_65	N2_065_022G1
SRR5405933	PRJNA376566	15094957	24	3.42857	28.4286	25	23_28	175	No	1	841	USA	Preterm	vaginal	mix	female	PRJNA376566_65	N2_065_024G1
SRR5405932	PRJNA376566	18475052	26	3.71429	28.7143	25	23_28	175	No	1	841	USA	Preterm	vaginal	mix	female	PRJNA376566_65	N2_065_026G1
SRR5405931	PRJNA376566	5765545	29	4.14286	29.1429	25	23_28	175	No	1	841	USA	Preterm	vaginal	mix	female	PRJNA376566_65	N2_065_029G1
SRR5405930	PRJNA376566	26399202	38	5.42857	30.4286	25	23_28	175	No	1	841	USA	Preterm	vaginal	mix	female	PRJNA376566_65	N2_065_038G1
SRR5405929	PRJNA376566	11330722	46	6.57143	31.5714	25	23_28	175	No	1	841	USA	Preterm	vaginal	mix	female	PRJNA376566_65	N2_065_046G1
SRR5405928	PRJNA376566	9939231	52	7.42857	32.4286	25	23_28	175	No	1	841	USA	Preterm	vaginal	mix	female	PRJNA376566_65	N2_065_052G1
SRR5405927	PRJNA376566	22863968	59	8.42857	33.4286	25	23_28	175	No	1	841	USA	Preterm	vaginal	mix	female	PRJNA376566_65	N2_065_059G1
SRR5405926	PRJNA376566	15795437	9	1.28571	29.2857	28	23_28	196	No	1	1028	USA	Preterm	vaginal	breastfed	female	PRJNA376566_66	N2_066_009G1
SRR5405925	PRJNA376566	17822297	11	1.57143	29.5714	28	23_28	196	No	1	1028	USA	Preterm	vaginal	breastfed	female	PRJNA376566_66	N2_066_011G1
SRR5405924	PRJNA376566	16190217	13	1.85714	29.8571	28	23_28	196	No	1	1028	USA	Preterm	vaginal	breastfed	female	PRJNA376566_66	N2_066_013G1
SRR5405923	PRJNA376566	16209186	15	2.14286	30.1429	28	23_28	196	No	1	1028	USA	Preterm	vaginal	breastfed	female	PRJNA376566_66	N2_066_015G1
SRR5405922	PRJNA376566	13907327	17	2.42857	30.4286	28	23_28	196	No	1	1028	USA	Preterm	vaginal	breastfed	female	PRJNA376566_66	N2_066_017G1
SRR5405921	PRJNA376566	16044216	19	2.71429	30.7143	28	23_28	196	No	1	1028	USA	Preterm	vaginal	breastfed	female	PRJNA376566_66	N2_066_019G1
SRR5405920	PRJNA376566	24479762	21	3	31	28	23_28	196	No	1	1028	USA	Preterm	vaginal	breastfed	female	PRJNA376566_66	N2_066_021G1
SRR5405919	PRJNA376566	8250407	24	3.42857	31.4286	28	23_28	196	No	1	1028	USA	Preterm	vaginal	breastfed	female	PRJNA376566_66	N2_066_024G1
SRR5405918	PRJNA376566	24074225	31	4.42857	32.4286	28	23_28	196	No	1	1028	USA	Preterm	vaginal	breastfed	female	PRJNA376566_66	N2_066_031G1
SRR5405917	PRJNA376566	18612308	33	4.71429	32.7143	28	23_28	196	No	1	1028	USA	Preterm	vaginal	breastfed	female	PRJNA376566_66	N2_066_033G1
SRR5405916	PRJNA376566	19118827	37	5.28571	33.2857	28	23_28	196	No	1	1028	USA	Preterm	vaginal	breastfed	female	PRJNA376566_66	N2_066_037G1
SRR5405915	PRJNA376566	17528410	48	6.85714	34.8571	28	23_28	196	No	1	1028	USA	Preterm	vaginal	breastfed	female	PRJNA376566_66	N2_066_048G1
SRR5405914	PRJNA376566	14344757	50	7.14286	35.1429	28	23_28	196	No	1	1028	USA	Preterm	vaginal	breastfed	female	PRJNA376566_66	N2_066_050G1
SRR5405911	PRJNA376566	28731849	14	2	28	26	23_28	182	Yes	1	637	USA	NEC	c-section	mix	male	PRJNA376566_69	N2_069_014G1
SRR5405910	PRJNA376566	8843063	15	2.14286	28.1429	26	23_28	182	Yes	1	637	USA	NEC	c-section	mix	male	PRJNA376566_69	N2_069_015G1
SRR5405909	PRJNA376566	13554471	17	2.42857	28.4286	26	23_28	182	Yes	1	637	USA	NEC	c-section	mix	male	PRJNA376566_69	N2_069_017G1
SRR5405908	PRJNA376566	26077146	18	2.57143	28.5714	26	23_28	182	Yes	1	637	USA	NEC	c-section	mix	male	PRJNA376566_69	N2_069_018G1
SRR5405907	PRJNA376566	16794367	19	2.71429	28.7143	26	23_28	182	Yes	1	637	USA	NEC	c-section	mix	male	PRJNA376566_69	N2_069_019G1
SRR5405906	PRJNA376566	15846043	21	3	29	26	23_28	182	Yes	1	637	USA	NEC	c-section	mix	male	PRJNA376566_69	N2_069_021G1
SRR5405905	PRJNA376566	21130612	24	3.42857	29.4286	26	23_28	182	Yes	1	637	USA	NEC	c-section	mix	male	PRJNA376566_69	N2_069_024G1
SRR5405904	PRJNA376566	9393859	27	3.85714	29.8571	26	23_28	182	Yes	1	637	USA	NEC	c-section	mix	male	PRJNA376566_69	N2_069_027G1
SRR5405903	PRJNA376566	22596302	28	4	30	26	23_28	182	Yes	1	637	USA	NEC	c-section	mix	male	PRJNA376566_69	N2_069_028G1
SRR5405902	PRJNA376566	16331482	29	4.14286	30.1429	26	23_28	182	Yes	1	637	USA	NEC	c-section	mix	male	PRJNA376566_69	N2_069_029G1
SRR5405901	PRJNA376566	13333822	16	2.28571	28.2857	26	23_28	182	No	1	633	USA	Preterm	c-section	mix	female	PRJNA376566_70	N2_070_016G1
SRR5405900	PRJNA376566	16559380	19	2.71429	28.7143	26	23_28	182	No	1	633	USA	Preterm	c-section	mix	female	PRJNA376566_70	N2_070_019G1
SRR5405899	PRJNA376566	30934934	20	2.85714	28.8571	26	23_28	182	No	1	633	USA	Preterm	c-section	mix	female	PRJNA376566_70	N2_070_020G1
SRR5405898	PRJNA376566	22683345	24	3.42857	29.4286	26	23_28	182	No	1	633	USA	Preterm	c-section	mix	female	PRJNA376566_70	N2_070_024G1
SRR5405897	PRJNA376566	14443848	27	3.85714	29.8571	26	23_28	182	No	1	633	USA	Preterm	c-section	mix	female	PRJNA376566_70	N2_070_027G1
SRR5405896	PRJNA376566	8303482	30	4.28571	30.2857	26	23_28	182	No	1	633	USA	Preterm	c-section	mix	female	PRJNA376566_70	N2_070_030G1
SRR5405895	PRJNA376566	16868662	36	5.14286	31.1429	26	23_28	182	No	1	633	USA	Preterm	c-section	mix	female	PRJNA376566_70	N2_070_036G1
SRR5405894	PRJNA376566	24312268	42	6	32	26	23_28	182	No	1	633	USA	Preterm	c-section	mix	female	PRJNA376566_70	N2_070_042G1
SRR5405893	PRJNA376566	9624851	57	8.14286	34.1429	26	23_28	182	No	1	633	USA	Preterm	c-section	mix	female	PRJNA376566_70	N2_070_057G1
SRR5405891	PRJNA376566	15650659	7	1	26	25	23_28	175	Yes	1	754	USA	NEC	c-section	mix	male	PRJNA376566_71	N2_071_007G1
SRR5405890	PRJNA376566	13227253	8	1.14286	26.1429	25	23_28	175	Yes	1	754	USA	NEC	c-section	mix	male	PRJNA376566_71	N2_071_008G1
SRR5405889	PRJNA376566	12642680	10	1.42857	26.4286	25	23_28	175	Yes	1	754	USA	NEC	c-section	mix	male	PRJNA376566_71	N2_071_010G1
SRR5405888	PRJNA376566	13485067	13	1.85714	26.8571	25	23_28	175	Yes	1	754	USA	NEC	c-section	mix	male	PRJNA376566_71	N2_071_013G1
SRR5405887	PRJNA376566	16541554	15	2.14286	27.1429	25	23_28	175	Yes	1	754	USA	NEC	c-section	mix	male	PRJNA376566_71	N2_071_015G1
SRR5405886	PRJNA376566	12537062	17	2.42857	27.4286	25	23_28	175	Yes	1	754	USA	NEC	c-section	mix	male	PRJNA376566_71	N2_071_017G1
SRR5405885	PRJNA376566	14117325	19	2.71429	27.7143	25	23_28	175	Yes	1	754	USA	NEC	c-section	mix	male	PRJNA376566_71	N2_071_019G1
SRR5405884	PRJNA376566	16350403	21	3	28	25	23_28	175	Yes	1	754	USA	NEC	c-section	mix	male	PRJNA376566_71	N2_071_021G1
SRR5405883	PRJNA376566	15864671	23	3.28571	28.2857	25	23_28	175	Yes	1	754	USA	NEC	c-section	mix	male	PRJNA376566_71	N2_071_023G1
SRR5405882	PRJNA376566	18650502	25	3.57143	28.5714	25	23_28	175	Yes	1	754	USA	NEC	c-section	mix	male	PRJNA376566_71	N2_071_025G1
SRR5405881	PRJNA376566	10925125	27	3.85714	28.8571	25	23_28	175	Yes	1	754	USA	NEC	c-section	mix	male	PRJNA376566_71	N2_071_027G1
SRR5405880	PRJNA376566	26310707	29	4.14286	29.1429	25	23_28	175	Yes	1	754	USA	NEC	c-section	mix	male	PRJNA376566_71	N2_071_029G1
SRR5405879	PRJNA376566	25759709	30	4.28571	29.2857	25	23_28	175	Yes	1	754	USA	NEC	c-section	mix	male	PRJNA376566_71	N2_071_030G1
SRR5405878	PRJNA376566	22730082	8	1.14286	29.1429	28	23_28	196	No	0	1057	USA	Preterm	c-section	formula	female	PRJNA376566_88	N2_088_008G1
SRR5405877	PRJNA376566	14079239	10	1.42857	29.4286	28	23_28	196	No	0	1057	USA	Preterm	c-section	formula	female	PRJNA376566_88	N2_088_010G1
SRR5405876	PRJNA376566	26685911	13	1.85714	29.8571	28	23_28	196	No	0	1057	USA	Preterm	c-section	formula	female	PRJNA376566_88	N2_088_013G1
SRR5405875	PRJNA376566	15667131	15	2.14286	30.1429	28	23_28	196	No	0	1057	USA	Preterm	c-section	formula	female	PRJNA376566_88	N2_088_015G1
SRR5405874	PRJNA376566	14256973	18	2.57143	30.5714	28	23_28	196	No	0	1057	USA	Preterm	c-section	formula	female	PRJNA376566_88	N2_088_018G1
SRR5405873	PRJNA376566	19197621	22	3.14286	31.1429	28	23_28	196	No	0	1057	USA	Preterm	c-section	formula	female	PRJNA376566_88	N2_088_022G1
SRR5405872	PRJNA376566	14601588	27	3.85714	31.8571	28	23_28	196	No	0	1057	USA	Preterm	c-section	formula	female	PRJNA376566_88	N2_088_027G1
SRR5405871	PRJNA376566	18565646	34	4.85714	32.8571	28	23_28	196	No	0	1057	USA	Preterm	c-section	formula	female	PRJNA376566_88	N2_088_034G1
SRR5405870	PRJNA376566	14814500	42	6	34	28	23_28	196	No	0	1057	USA	Preterm	c-section	formula	female	PRJNA376566_88	N2_088_042G1
SRR5405869	PRJNA376566	23214718	7	1	27	26	23_28	182	Yes	1	924	USA	NEC	c-section	breastfed	male	PRJNA376566_93	N2_093_007G1
SRR5405868	PRJNA376566	19358957	8	1.14286	27.1429	26	23_28	182	Yes	1	924	USA	NEC	c-section	breastfed	male	PRJNA376566_93	N2_093_008G1
SRR5405867	PRJNA376566	19186215	8	1.14286	27.1429	26	23_28	182	Yes	1	924	USA	NEC	c-section	breastfed	male	PRJNA376566_93	N2_093_008G2
SRR5405866	PRJNA376566	13349745	9	1.28571	27.2857	26	23_28	182	Yes	1	924	USA	NEC	c-section	breastfed	male	PRJNA376566_93	N2_093_009G1
SRR5405865	PRJNA376566	11816939	10	1.42857	27.4286	26	23_28	182	Yes	1	924	USA	NEC	c-section	breastfed	male	PRJNA376566_93	N2_093_010G1
SRR5405864	PRJNA376566	3945303	5	0.714286	29.7143	29	29_32	203	Yes	0	734	USA	NEC	c-section	mix	female	PRJNA376566_2	S2_002_005G1
SRR5405863	PRJNA376566	566734	7	1	30	29	29_32	203	Yes	0	734	USA	NEC	c-section	mix	female	PRJNA376566_2	S2_002_007G1
SRR5405862	PRJNA376566	10581376	10	1.42857	30.4286	29	29_32	203	Yes	0	734	USA	NEC	c-section	mix	female	PRJNA376566_2	S2_002_010G1
SRR5405861	PRJNA376566	12539061	11	1.57143	30.5714	29	29_32	203	Yes	0	734	USA	NEC	c-section	mix	female	PRJNA376566_2	S2_002_011G1
SRR5405860	PRJNA376566	13102724	12	1.71429	30.7143	29	29_32	203	Yes	0	734	USA	NEC	c-section	mix	female	PRJNA376566_2	S2_002_012G1
SRR5405859	PRJNA376566	7433603	13	1.85714	30.8571	29	29_32	203	Yes	0	734	USA	NEC	c-section	mix	female	PRJNA376566_2	S2_002_013G1
SRR5405858	PRJNA376566	10976689	14	2	31	29	29_32	203	Yes	0	734	USA	NEC	c-section	mix	female	PRJNA376566_2	S2_002_014G1
SRR5405857	PRJNA376566	14773977	15	2.14286	31.1429	29	29_32	203	Yes	0	734	USA	NEC	c-section	mix	female	PRJNA376566_2	S2_002_015G1
SRR5405856	PRJNA376566	2774029	16	2.28571	31.2857	29	29_32	203	Yes	0	734	USA	NEC	c-section	mix	female	PRJNA376566_2	S2_002_016G1
SRR5405855	PRJNA376566	15246058	17	2.42857	31.4286	29	29_32	203	Yes	0	734	USA	NEC	c-section	mix	female	PRJNA376566_2	S2_002_017G1
SRR5405854	PRJNA376566	14774562	18	2.57143	31.5714	29	29_32	203	Yes	0	734	USA	NEC	c-section	mix	female	PRJNA376566_2	S2_002_018G1
SRR5405853	PRJNA376566	14652908	19	2.71429	31.7143	29	29_32	203	Yes	0	734	USA	NEC	c-section	mix	female	PRJNA376566_2	S2_002_019G1
SRR5405852	PRJNA376566	14883515	20	2.85714	31.8571	29	29_32	203	Yes	0	734	USA	NEC	c-section	mix	female	PRJNA376566_2	S2_002_020G1
SRR5405851	PRJNA376566	10638127	22	3.14286	32.1429	29	29_32	203	Yes	0	734	USA	NEC	c-section	mix	female	PRJNA376566_2	S2_002_022G1
SRR5405850	PRJNA376566	9864674	23	3.28571	32.2857	29	29_32	203	Yes	0	734	USA	NEC	c-section	mix	female	PRJNA376566_2	S2_002_023G1
SRR5405849	PRJNA376566	13474725	24	3.42857	32.4286	29	29_32	203	Yes	0	734	USA	NEC	c-section	mix	female	PRJNA376566_2	S2_002_024G1
SRR5405848	PRJNA376566	11584026	26	3.71429	32.7143	29	29_32	203	Yes	0	734	USA	NEC	c-section	mix	female	PRJNA376566_2	S2_002_026G1
SRR5405847	PRJNA376566	13577083	27	3.85714	32.8571	29	29_32	203	Yes	0	734	USA	NEC	c-section	mix	female	PRJNA376566_2	S2_002_027G1
SRR5405846	PRJNA376566	12998427	28	4	33	29	29_32	203	Yes	0	734	USA	NEC	c-section	mix	female	PRJNA376566_2	S2_002_028G1
SRR5405845	PRJNA376566	13047261	5	0.714286	30.7143	30	29_32	210	No	0	1544	USA	Preterm	c-section	mix	male	PRJNA376566_3	S2_003_005G1
SRR5405844	PRJNA376566	14373894	7	1	31	30	29_32	210	No	0	1544	USA	Preterm	c-section	mix	male	PRJNA376566_3	S2_003_007G1
SRR5405843	PRJNA376566	17628803	8	1.14286	31.1429	30	29_32	210	No	0	1544	USA	Preterm	c-section	mix	male	PRJNA376566_3	S2_003_008G1
SRR5405842	PRJNA376566	11852588	9	1.28571	31.2857	30	29_32	210	No	0	1544	USA	Preterm	c-section	mix	male	PRJNA376566_3	S2_003_009G1
SRR5405841	PRJNA376566	12399422	10	1.42857	31.4286	30	29_32	210	No	0	1544	USA	Preterm	c-section	mix	male	PRJNA376566_3	S2_003_010G1
SRR5405840	PRJNA376566	974552	11	1.57143	31.5714	30	29_32	210	No	0	1544	USA	Preterm	c-section	mix	male	PRJNA376566_3	S2_003_011G1
SRR5405839	PRJNA376566	10524291	12	1.71429	31.7143	30	29_32	210	No	0	1544	USA	Preterm	c-section	mix	male	PRJNA376566_3	S2_003_012G1
SRR5405838	PRJNA376566	18538823	13	1.85714	31.8571	30	29_32	210	No	0	1544	USA	Preterm	c-section	mix	male	PRJNA376566_3	S2_003_013G1
SRR5405837	PRJNA376566	10460952	14	2	32	30	29_32	210	No	0	1544	USA	Preterm	c-section	mix	male	PRJNA376566_3	S2_003_014G1
SRR5405836	PRJNA376566	18819254	15	2.14286	32.1429	30	29_32	210	No	0	1544	USA	Preterm	c-section	mix	male	PRJNA376566_3	S2_003_015G1
SRR5405835	PRJNA376566	13125103	16	2.28571	32.2857	30	29_32	210	No	0	1544	USA	Preterm	c-section	mix	male	PRJNA376566_3	S2_003_016G1
SRR5405834	PRJNA376566	16958934	17	2.42857	32.4286	30	29_32	210	No	0	1544	USA	Preterm	c-section	mix	male	PRJNA376566_3	S2_003_017G1
SRR5405833	PRJNA376566	11683431	18	2.57143	32.5714	30	29_32	210	No	0	1544	USA	Preterm	c-section	mix	male	PRJNA376566_3	S2_003_018G1
SRR5405832	PRJNA376566	12547902	19	2.71429	32.7143	30	29_32	210	No	0	1544	USA	Preterm	c-section	mix	male	PRJNA376566_3	S2_003_019G1
SRR5405831	PRJNA376566	10138041	20	2.85714	32.8571	30	29_32	210	No	0	1544	USA	Preterm	c-section	mix	male	PRJNA376566_3	S2_003_020G1
SRR5405830	PRJNA376566	24519491	21	3	33	30	29_32	210	No	0	1544	USA	Preterm	c-section	mix	male	PRJNA376566_3	S2_003_021G1
SRR5405829	PRJNA376566	10377023	6	0.857143	30.8571	30	29_32	210	No	0	1138	USA	Preterm	c-section	mix	male	PRJNA376566_4	S2_004_006G1
SRR5405828	PRJNA376566	14350007	7	1	31	30	29_32	210	No	0	1138	USA	Preterm	c-section	mix	male	PRJNA376566_4	S2_004_007G1
SRR5405827	PRJNA376566	10427066	8	1.14286	31.1429	30	29_32	210	No	0	1138	USA	Preterm	c-section	mix	male	PRJNA376566_4	S2_004_008G1
SRR5405826	PRJNA376566	18148753	9	1.28571	31.2857	30	29_32	210	No	0	1138	USA	Preterm	c-section	mix	male	PRJNA376566_4	S2_004_009G1
SRR5405825	PRJNA376566	12262091	10	1.42857	31.4286	30	29_32	210	No	0	1138	USA	Preterm	c-section	mix	male	PRJNA376566_4	S2_004_010G1
SRR5405824	PRJNA376566	12101353	11	1.57143	31.5714	30	29_32	210	No	0	1138	USA	Preterm	c-section	mix	male	PRJNA376566_4	S2_004_011G1
SRR5405823	PRJNA376566	13171809	12	1.71429	31.7143	30	29_32	210	No	0	1138	USA	Preterm	c-section	mix	male	PRJNA376566_4	S2_004_012G1
SRR5405822	PRJNA376566	11932539	13	1.85714	31.8571	30	29_32	210	No	0	1138	USA	Preterm	c-section	mix	male	PRJNA376566_4	S2_004_013G1
SRR5405821	PRJNA376566	12402566	14	2	32	30	29_32	210	No	0	1138	USA	Preterm	c-section	mix	male	PRJNA376566_4	S2_004_014G1
SRR5405820	PRJNA376566	5213906	15	2.14286	32.1429	30	29_32	210	No	0	1138	USA	Preterm	c-section	mix	male	PRJNA376566_4	S2_004_015G1
SRR5405819	PRJNA376566	11396031	16	2.28571	32.2857	30	29_32	210	No	0	1138	USA	Preterm	c-section	mix	male	PRJNA376566_4	S2_004_016G1
SRR5405818	PRJNA376566	15241399	17	2.42857	32.4286	30	29_32	210	No	0	1138	USA	Preterm	c-section	mix	male	PRJNA376566_4	S2_004_017G1
SRR5405817	PRJNA376566	9526569	18	2.57143	32.5714	30	29_32	210	No	0	1138	USA	Preterm	c-section	mix	male	PRJNA376566_4	S2_004_018G1
SRR5405816	PRJNA376566	13977387	19	2.71429	32.7143	30	29_32	210	No	0	1138	USA	Preterm	c-section	mix	male	PRJNA376566_4	S2_004_019G1
SRR5405815	PRJNA376566	6872764	20	2.85714	32.8571	30	29_32	210	No	0	1138	USA	Preterm	c-section	mix	male	PRJNA376566_4	S2_004_020G1
SRR5405814	PRJNA376566	16998479	21	3	33	30	29_32	210	No	0	1138	USA	Preterm	c-section	mix	male	PRJNA376566_4	S2_004_021G1
SRR5405813	PRJNA376566	11861992	23	3.28571	33.2857	30	29_32	210	No	0	1138	USA	Preterm	c-section	mix	male	PRJNA376566_4	S2_004_023G1
SRR5405812	PRJNA376566	10876957	25	3.57143	33.5714	30	29_32	210	No	0	1138	USA	Preterm	c-section	mix	male	PRJNA376566_4	S2_004_025G1
SRR5405811	PRJNA376566	17294462	26	3.71429	33.7143	30	29_32	210	No	0	1138	USA	Preterm	c-section	mix	male	PRJNA376566_4	S2_004_026G1
SRR5405810	PRJNA376566	2353563	27	3.85714	33.8571	30	29_32	210	No	0	1138	USA	Preterm	c-section	mix	male	PRJNA376566_4	S2_004_027G1
SRR5405809	PRJNA376566	10742910	28	4	34	30	29_32	210	No	0	1138	USA	Preterm	c-section	mix	male	PRJNA376566_4	S2_004_028G1
SRR5405807	PRJNA376566	181474	5	0.714286	30.7143	30	29_32	210	No	0	1228	USA	Preterm	c-section	mix	male	PRJNA376566_6	S2_006_005G1
SRR5405806	PRJNA376566	316880	6	0.857143	30.8571	30	29_32	210	No	0	1228	USA	Preterm	c-section	mix	male	PRJNA376566_6	S2_006_006G1
SRR5405805	PRJNA376566	227445	7	1	31	30	29_32	210	No	0	1228	USA	Preterm	c-section	mix	male	PRJNA376566_6	S2_006_007G1
SRR5405804	PRJNA376566	454172	8	1.14286	31.1429	30	29_32	210	No	0	1228	USA	Preterm	c-section	mix	male	PRJNA376566_6	S2_006_008G1
SRR5405803	PRJNA376566	15975244	9	1.28571	31.2857	30	29_32	210	No	0	1228	USA	Preterm	c-section	mix	male	PRJNA376566_6	S2_006_009G1
SRR5405802	PRJNA376566	5619950	10	1.42857	31.4286	30	29_32	210	No	0	1228	USA	Preterm	c-section	mix	male	PRJNA376566_6	S2_006_010G1
SRR5405801	PRJNA376566	14588734	11	1.57143	31.5714	30	29_32	210	No	0	1228	USA	Preterm	c-section	mix	male	PRJNA376566_6	S2_006_011G1
SRR5405800	PRJNA376566	11021808	12	1.71429	31.7143	30	29_32	210	No	0	1228	USA	Preterm	c-section	mix	male	PRJNA376566_6	S2_006_012G1
SRR5405799	PRJNA376566	14424632	13	1.85714	31.8571	30	29_32	210	No	0	1228	USA	Preterm	c-section	mix	male	PRJNA376566_6	S2_006_013G1
SRR5405798	PRJNA376566	9544113	14	2	32	30	29_32	210	No	0	1228	USA	Preterm	c-section	mix	male	PRJNA376566_6	S2_006_014G1
SRR5405797	PRJNA376566	12144112	15	2.14286	32.1429	30	29_32	210	No	0	1228	USA	Preterm	c-section	mix	male	PRJNA376566_6	S2_006_015G1
SRR5405796	PRJNA376566	36705136	16	2.28571	32.2857	30	29_32	210	No	0	1228	USA	Preterm	c-section	mix	male	PRJNA376566_6	S2_006_016G1
SRR5405795	PRJNA376566	20378228	18	2.57143	32.5714	30	29_32	210	No	0	1228	USA	Preterm	c-section	mix	male	PRJNA376566_6	S2_006_018G1
SRR5405794	PRJNA376566	44858819	19	2.71429	32.7143	30	29_32	210	No	0	1228	USA	Preterm	c-section	mix	male	PRJNA376566_6	S2_006_019G1
SRR5405793	PRJNA376566	17708494	20	2.85714	32.8571	30	29_32	210	No	0	1228	USA	Preterm	c-section	mix	male	PRJNA376566_6	S2_006_020G1
SRR5405792	PRJNA376566	36761695	21	3	33	30	29_32	210	No	0	1228	USA	Preterm	c-section	mix	male	PRJNA376566_6	S2_006_021G1
SRR5405791	PRJNA376566	14572248	22	3.14286	33.1429	30	29_32	210	No	0	1228	USA	Preterm	c-section	mix	male	PRJNA376566_6	S2_006_022G1
SRR5405790	PRJNA376566	41475417	23	3.28571	33.2857	30	29_32	210	No	0	1228	USA	Preterm	c-section	mix	male	PRJNA376566_6	S2_006_023G1
SRR5405789	PRJNA376566	16149072	26	3.71429	33.7143	30	29_32	210	No	0	1228	USA	Preterm	c-section	mix	male	PRJNA376566_6	S2_006_026G1
SRR5405788	PRJNA376566	29344544	27	3.85714	33.8571	30	29_32	210	No	0	1228	USA	Preterm	c-section	mix	male	PRJNA376566_6	S2_006_027G1
SRR5405787	PRJNA376566	622341	7	1	28	27	23_28	189	No	0	1023	USA	Preterm	vaginal	mix	male	PRJNA376566_8	S2_008_007G1
SRR5405786	PRJNA376566	3029580	8	1.14286	28.1429	27	23_28	189	No	0	1023	USA	Preterm	vaginal	mix	male	PRJNA376566_8	S2_008_008G1
SRR5405785	PRJNA376566	13295456	10	1.42857	28.4286	27	23_28	189	No	0	1023	USA	Preterm	vaginal	mix	male	PRJNA376566_8	S2_008_010G1
SRR5405784	PRJNA376566	21542557	11	1.57143	28.5714	27	23_28	189	No	0	1023	USA	Preterm	vaginal	mix	male	PRJNA376566_8	S2_008_011G1
SRR5405783	PRJNA376566	12559190	12	1.71429	28.7143	27	23_28	189	No	0	1023	USA	Preterm	vaginal	mix	male	PRJNA376566_8	S2_008_012G1
SRR5405782	PRJNA376566	14937567	14	2	29	27	23_28	189	No	0	1023	USA	Preterm	vaginal	mix	male	PRJNA376566_8	S2_008_014G1
SRR5405781	PRJNA376566	14485251	15	2.14286	29.1429	27	23_28	189	No	0	1023	USA	Preterm	vaginal	mix	male	PRJNA376566_8	S2_008_015G1
SRR5405780	PRJNA376566	11127097	17	2.42857	29.4286	27	23_28	189	No	0	1023	USA	Preterm	vaginal	mix	male	PRJNA376566_8	S2_008_017G1
SRR5405779	PRJNA376566	11935222	20	2.85714	29.8571	27	23_28	189	No	0	1023	USA	Preterm	vaginal	mix	male	PRJNA376566_8	S2_008_020G1
SRR5405778	PRJNA376566	9405791	21	3	30	27	23_28	189	No	0	1023	USA	Preterm	vaginal	mix	male	PRJNA376566_8	S2_008_021G1
SRR5405777	PRJNA376566	11928335	23	3.28571	30.2857	27	23_28	189	No	0	1023	USA	Preterm	vaginal	mix	male	PRJNA376566_8	S2_008_023G1
SRR5405776	PRJNA376566	13763011	24	3.42857	30.4286	27	23_28	189	No	0	1023	USA	Preterm	vaginal	mix	male	PRJNA376566_8	S2_008_024G1
SRR5405775	PRJNA376566	16932007	26	3.71429	30.7143	27	23_28	189	No	0	1023	USA	Preterm	vaginal	mix	male	PRJNA376566_8	S2_008_026G1
SRR5405774	PRJNA376566	11590879	27	3.85714	30.8571	27	23_28	189	No	0	1023	USA	Preterm	vaginal	mix	male	PRJNA376566_8	S2_008_027G1
SRR5405773	PRJNA376566	318356	5	0.714286	25.7143	25	23_28	175	No	0	930	USA	Preterm	vaginal	formula	female	PRJNA376566_9	S2_009_005G1
SRR5405772	PRJNA376566	6661092	8	1.14286	26.1429	25	23_28	175	No	0	930	USA	Preterm	vaginal	formula	female	PRJNA376566_9	S2_009_008G1
SRR5405771	PRJNA376566	1606874	9	1.28571	26.2857	25	23_28	175	No	0	930	USA	Preterm	vaginal	formula	female	PRJNA376566_9	S2_009_009G1
SRR5405770	PRJNA376566	15462502	10	1.42857	26.4286	25	23_28	175	No	0	930	USA	Preterm	vaginal	formula	female	PRJNA376566_9	S2_009_010G1
SRR5405769	PRJNA376566	10379598	11	1.57143	26.5714	25	23_28	175	No	0	930	USA	Preterm	vaginal	formula	female	PRJNA376566_9	S2_009_011G1
SRR5405768	PRJNA376566	4540118	12	1.71429	26.7143	25	23_28	175	No	0	930	USA	Preterm	vaginal	formula	female	PRJNA376566_9	S2_009_012G1
SRR5405767	PRJNA376566	5564595	13	1.85714	26.8571	25	23_28	175	No	0	930	USA	Preterm	vaginal	formula	female	PRJNA376566_9	S2_009_013G1
SRR5405766	PRJNA376566	9079971	14	2	27	25	23_28	175	No	0	930	USA	Preterm	vaginal	formula	female	PRJNA376566_9	S2_009_014G1
SRR5405765	PRJNA376566	8943318	15	2.14286	27.1429	25	23_28	175	No	0	930	USA	Preterm	vaginal	formula	female	PRJNA376566_9	S2_009_015G1
SRR5405764	PRJNA376566	13624465	16	2.28571	27.2857	25	23_28	175	No	0	930	USA	Preterm	vaginal	formula	female	PRJNA376566_9	S2_009_016G1
SRR5405763	PRJNA376566	10021300	17	2.42857	27.4286	25	23_28	175	No	0	930	USA	Preterm	vaginal	formula	female	PRJNA376566_9	S2_009_017G1
SRR5405762	PRJNA376566	10518214	18	2.57143	27.5714	25	23_28	175	No	0	930	USA	Preterm	vaginal	formula	female	PRJNA376566_9	S2_009_018G1
SRR5405761	PRJNA376566	9831738	19	2.71429	27.7143	25	23_28	175	No	0	930	USA	Preterm	vaginal	formula	female	PRJNA376566_9	S2_009_019G1
SRR5405760	PRJNA376566	16527654	20	2.85714	27.8571	25	23_28	175	No	0	930	USA	Preterm	vaginal	formula	female	PRJNA376566_9	S2_009_020G1
SRR5405759	PRJNA376566	8998219	21	3	28	25	23_28	175	No	0	930	USA	Preterm	vaginal	formula	female	PRJNA376566_9	S2_009_021G1
SRR5405758	PRJNA376566	9505026	22	3.14286	28.1429	25	23_28	175	No	0	930	USA	Preterm	vaginal	formula	female	PRJNA376566_9	S2_009_022G1
SRR5405757	PRJNA376566	10911076	23	3.28571	28.2857	25	23_28	175	No	0	930	USA	Preterm	vaginal	formula	female	PRJNA376566_9	S2_009_023G1
SRR5405756	PRJNA376566	12898400	24	3.42857	28.4286	25	23_28	175	No	0	930	USA	Preterm	vaginal	formula	female	PRJNA376566_9	S2_009_024G1
SRR5405755	PRJNA376566	10966392	25	3.57143	28.5714	25	23_28	175	No	0	930	USA	Preterm	vaginal	formula	female	PRJNA376566_9	S2_009_025G1
SRR5405754	PRJNA376566	13740381	26	3.71429	28.7143	25	23_28	175	No	0	930	USA	Preterm	vaginal	formula	female	PRJNA376566_9	S2_009_026G1
SRR5405753	PRJNA376566	10661261	27	3.85714	28.8571	25	23_28	175	No	0	930	USA	Preterm	vaginal	formula	female	PRJNA376566_9	S2_009_027G1
SRR5405752	PRJNA376566	10626942	28	4	29	25	23_28	175	No	0	930	USA	Preterm	vaginal	formula	female	PRJNA376566_9	S2_009_028G1
SRR5405751	PRJNA376566	95934	5	0.714286	32.7143	32	29_32	224	No	0	1814	USA	Preterm	c-section	mix	male	PRJNA376566_10	S2_010_005G1
SRR5405750	PRJNA376566	194611	6	0.857143	32.8571	32	29_32	224	No	0	1814	USA	Preterm	c-section	mix	male	PRJNA376566_10	S2_010_006G1
SRR5405749	PRJNA376566	547131	7	1	33	32	29_32	224	No	0	1814	USA	Preterm	c-section	mix	male	PRJNA376566_10	S2_010_007G1
SRR5405748	PRJNA376566	23384956	8	1.14286	33.1429	32	29_32	224	No	0	1814	USA	Preterm	c-section	mix	male	PRJNA376566_10	S2_010_008G1
SRR5405747	PRJNA376566	12107720	16	2.28571	34.2857	32	29_32	224	No	0	1814	USA	Preterm	c-section	mix	male	PRJNA376566_10	S2_010_016G1
SRR5405746	PRJNA376566	25034937	17	2.42857	34.4286	32	29_32	224	No	0	1814	USA	Preterm	c-section	mix	male	PRJNA376566_10	S2_010_017G1
SRR5405745	PRJNA376566	10374442	18	2.57143	34.5714	32	29_32	224	No	0	1814	USA	Preterm	c-section	mix	male	PRJNA376566_10	S2_010_018G1
SRR5405744	PRJNA376566	9730908	19	2.71429	34.7143	32	29_32	224	No	0	1814	USA	Preterm	c-section	mix	male	PRJNA376566_10	S2_010_019G1
SRR5405743	PRJNA376566	12272772	21	3	35	32	29_32	224	No	0	1814	USA	Preterm	c-section	mix	male	PRJNA376566_10	S2_010_021G1
SRR5405742	PRJNA376566	19157917	22	3.14286	35.1429	32	29_32	224	No	0	1814	USA	Preterm	c-section	mix	male	PRJNA376566_10	S2_010_022G1
SRR5405741	PRJNA376566	8548512	23	3.28571	35.2857	32	29_32	224	No	0	1814	USA	Preterm	c-section	mix	male	PRJNA376566_10	S2_010_023G1
SRR5405740	PRJNA376566	13228733	24	3.42857	35.4286	32	29_32	224	No	0	1814	USA	Preterm	c-section	mix	male	PRJNA376566_10	S2_010_024G1
SRR5405739	PRJNA376566	8844593	26	3.71429	35.7143	32	29_32	224	No	0	1814	USA	Preterm	c-section	mix	male	PRJNA376566_10	S2_010_026G1
SRR5405738	PRJNA376566	13617202	30	4.28571	36.2857	32	29_32	224	No	0	1814	USA	Preterm	c-section	mix	male	PRJNA376566_10	S2_010_030G1
SRR5405737	PRJNA376566	9931844	7	1	27	26	23_28	182	No	0	928	USA	Preterm	vaginal	breastfed	male	PRJNA376566_11	S2_011_007G1
SRR5405736	PRJNA376566	15700897	8	1.14286	27.1429	26	23_28	182	No	0	928	USA	Preterm	vaginal	breastfed	male	PRJNA376566_11	S2_011_008G1
SRR5405735	PRJNA376566	15050358	9	1.28571	27.2857	26	23_28	182	No	0	928	USA	Preterm	vaginal	breastfed	male	PRJNA376566_11	S2_011_009G1
SRR5405734	PRJNA376566	14578362	10	1.42857	27.4286	26	23_28	182	No	0	928	USA	Preterm	vaginal	breastfed	male	PRJNA376566_11	S2_011_010G1
SRR5405733	PRJNA376566	16614463	11	1.57143	27.5714	26	23_28	182	No	0	928	USA	Preterm	vaginal	breastfed	male	PRJNA376566_11	S2_011_011G1
SRR5405732	PRJNA376566	14107452	12	1.71429	27.7143	26	23_28	182	No	0	928	USA	Preterm	vaginal	breastfed	male	PRJNA376566_11	S2_011_012G1
SRR5405731	PRJNA376566	15728174	13	1.85714	27.8571	26	23_28	182	No	0	928	USA	Preterm	vaginal	breastfed	male	PRJNA376566_11	S2_011_013G1
SRR5405730	PRJNA376566	10489861	14	2	28	26	23_28	182	No	0	928	USA	Preterm	vaginal	breastfed	male	PRJNA376566_11	S2_011_014G1
SRR5405729	PRJNA376566	12232344	15	2.14286	28.1429	26	23_28	182	No	0	928	USA	Preterm	vaginal	breastfed	male	PRJNA376566_11	S2_011_015G1
SRR5405728	PRJNA376566	18528552	16	2.28571	28.2857	26	23_28	182	No	0	928	USA	Preterm	vaginal	breastfed	male	PRJNA376566_11	S2_011_016G1
SRR5405727	PRJNA376566	15181730	17	2.42857	28.4286	26	23_28	182	No	0	928	USA	Preterm	vaginal	breastfed	male	PRJNA376566_11	S2_011_017G1
SRR5405726	PRJNA376566	10429184	18	2.57143	28.5714	26	23_28	182	No	0	928	USA	Preterm	vaginal	breastfed	male	PRJNA376566_11	S2_011_018G1
SRR5405725	PRJNA376566	13280699	19	2.71429	28.7143	26	23_28	182	No	0	928	USA	Preterm	vaginal	breastfed	male	PRJNA376566_11	S2_011_019G1
SRR5405724	PRJNA376566	19538756	20	2.85714	28.8571	26	23_28	182	No	0	928	USA	Preterm	vaginal	breastfed	male	PRJNA376566_11	S2_011_020G1
SRR5405723	PRJNA376566	11984615	21	3	29	26	23_28	182	No	0	928	USA	Preterm	vaginal	breastfed	male	PRJNA376566_11	S2_011_021G1
SRR5405722	PRJNA376566	10753848	22	3.14286	29.1429	26	23_28	182	No	0	928	USA	Preterm	vaginal	breastfed	male	PRJNA376566_11	S2_011_022G1
SRR5405721	PRJNA376566	10961760	23	3.28571	29.2857	26	23_28	182	No	0	928	USA	Preterm	vaginal	breastfed	male	PRJNA376566_11	S2_011_023G1
SRR5405720	PRJNA376566	7076628	24	3.42857	29.4286	26	23_28	182	No	0	928	USA	Preterm	vaginal	breastfed	male	PRJNA376566_11	S2_011_024G1
SRR5405719	PRJNA376566	10314584	25	3.57143	29.5714	26	23_28	182	No	0	928	USA	Preterm	vaginal	breastfed	male	PRJNA376566_11	S2_011_025G1
SRR5405718	PRJNA376566	14751444	26	3.71429	29.7143	26	23_28	182	No	0	928	USA	Preterm	vaginal	breastfed	male	PRJNA376566_11	S2_011_026G1
SRR5405717	PRJNA376566	12284960	28	4	30	26	23_28	182	No	0	928	USA	Preterm	vaginal	breastfed	male	PRJNA376566_11	S2_011_028G1
SRR5405716	PRJNA376566	1494141	5	0.714286	29.7143	29	29_32	203	No	0	1210	USA	Preterm	c-section	breastfed	female	PRJNA376566_12	S2_012_005G1
SRR5405715	PRJNA376566	3731558	7	1	30	29	29_32	203	No	0	1210	USA	Preterm	c-section	breastfed	female	PRJNA376566_12	S2_012_007G1
SRR5405714	PRJNA376566	3070420	8	1.14286	30.1429	29	29_32	203	No	0	1210	USA	Preterm	c-section	breastfed	female	PRJNA376566_12	S2_012_008G1
SRR5405713	PRJNA376566	234392	9	1.28571	30.2857	29	29_32	203	No	0	1210	USA	Preterm	c-section	breastfed	female	PRJNA376566_12	S2_012_009G1
SRR5405712	PRJNA376566	16978011	10	1.42857	30.4286	29	29_32	203	No	0	1210	USA	Preterm	c-section	breastfed	female	PRJNA376566_12	S2_012_010G1
SRR5405711	PRJNA376566	7481634	11	1.57143	30.5714	29	29_32	203	No	0	1210	USA	Preterm	c-section	breastfed	female	PRJNA376566_12	S2_012_011G1
SRR5405710	PRJNA376566	11081974	12	1.71429	30.7143	29	29_32	203	No	0	1210	USA	Preterm	c-section	breastfed	female	PRJNA376566_12	S2_012_012G1
SRR5405709	PRJNA376566	5045527	13	1.85714	30.8571	29	29_32	203	No	0	1210	USA	Preterm	c-section	breastfed	female	PRJNA376566_12	S2_012_013G1
SRR5405708	PRJNA376566	10643130	14	2	31	29	29_32	203	No	0	1210	USA	Preterm	c-section	breastfed	female	PRJNA376566_12	S2_012_014G1
SRR5405707	PRJNA376566	9183218	15	2.14286	31.1429	29	29_32	203	No	0	1210	USA	Preterm	c-section	breastfed	female	PRJNA376566_12	S2_012_015G1
SRR5405706	PRJNA376566	14927086	16	2.28571	31.2857	29	29_32	203	No	0	1210	USA	Preterm	c-section	breastfed	female	PRJNA376566_12	S2_012_016G1
SRR5405705	PRJNA376566	5430988	17	2.42857	31.4286	29	29_32	203	No	0	1210	USA	Preterm	c-section	breastfed	female	PRJNA376566_12	S2_012_017G1
SRR5405704	PRJNA376566	26350949	18	2.57143	31.5714	29	29_32	203	No	0	1210	USA	Preterm	c-section	breastfed	female	PRJNA376566_12	S2_012_018G1
SRR5405703	PRJNA376566	11033019	19	2.71429	31.7143	29	29_32	203	No	0	1210	USA	Preterm	c-section	breastfed	female	PRJNA376566_12	S2_012_019G1
SRR5405702	PRJNA376566	17218368	20	2.85714	31.8571	29	29_32	203	No	0	1210	USA	Preterm	c-section	breastfed	female	PRJNA376566_12	S2_012_020G1
SRR5405701	PRJNA376566	7290244	21	3	32	29	29_32	203	No	0	1210	USA	Preterm	c-section	breastfed	female	PRJNA376566_12	S2_012_021G1
SRR5405700	PRJNA376566	17851054	22	3.14286	32.1429	29	29_32	203	No	0	1210	USA	Preterm	c-section	breastfed	female	PRJNA376566_12	S2_012_022G1
SRR5405699	PRJNA376566	10487679	23	3.28571	32.2857	29	29_32	203	No	0	1210	USA	Preterm	c-section	breastfed	female	PRJNA376566_12	S2_012_023G1
SRR5405698	PRJNA376566	22414066	24	3.42857	32.4286	29	29_32	203	No	0	1210	USA	Preterm	c-section	breastfed	female	PRJNA376566_12	S2_012_024G1
SRR5405697	PRJNA376566	8520276	25	3.57143	32.5714	29	29_32	203	No	0	1210	USA	Preterm	c-section	breastfed	female	PRJNA376566_12	S2_012_025G1
SRR5405696	PRJNA376566	19109061	26	3.71429	32.7143	29	29_32	203	No	0	1210	USA	Preterm	c-section	breastfed	female	PRJNA376566_12	S2_012_026G1
SRR5405695	PRJNA376566	6442893	27	3.85714	32.8571	29	29_32	203	No	0	1210	USA	Preterm	c-section	breastfed	female	PRJNA376566_12	S2_012_027G1
SRR5405694	PRJNA376566	780555	7	1	31	30	29_32	210	No	0	1200	USA	Preterm	c-section	mix	male	PRJNA376566_14	S2_014_007G1
SRR5405693	PRJNA376566	7883047	9	1.28571	31.2857	30	29_32	210	No	0	1200	USA	Preterm	c-section	mix	male	PRJNA376566_14	S2_014_009G1
SRR5405692	PRJNA376566	12928006	10	1.42857	31.4286	30	29_32	210	No	0	1200	USA	Preterm	c-section	mix	male	PRJNA376566_14	S2_014_010G1
SRR5405691	PRJNA376566	13683020	11	1.57143	31.5714	30	29_32	210	No	0	1200	USA	Preterm	c-section	mix	male	PRJNA376566_14	S2_014_011G1
SRR5405690	PRJNA376566	12940320	13	1.85714	31.8571	30	29_32	210	No	0	1200	USA	Preterm	c-section	mix	male	PRJNA376566_14	S2_014_013G1
SRR5405689	PRJNA376566	13106768	15	2.14286	32.1429	30	29_32	210	No	0	1200	USA	Preterm	c-section	mix	male	PRJNA376566_14	S2_014_015G1
SRR5405688	PRJNA376566	13365716	16	2.28571	32.2857	30	29_32	210	No	0	1200	USA	Preterm	c-section	mix	male	PRJNA376566_14	S2_014_016G1
SRR5405687	PRJNA376566	13951890	17	2.42857	32.4286	30	29_32	210	No	0	1200	USA	Preterm	c-section	mix	male	PRJNA376566_14	S2_014_017G1
SRR5405686	PRJNA376566	15790335	18	2.57143	32.5714	30	29_32	210	No	0	1200	USA	Preterm	c-section	mix	male	PRJNA376566_14	S2_014_018G1
SRR5405685	PRJNA376566	13542703	19	2.71429	32.7143	30	29_32	210	No	0	1200	USA	Preterm	c-section	mix	male	PRJNA376566_14	S2_014_019G1
SRR5405684	PRJNA376566	14467364	20	2.85714	32.8571	30	29_32	210	No	0	1200	USA	Preterm	c-section	mix	male	PRJNA376566_14	S2_014_020G1
SRR5405683	PRJNA376566	18979596	21	3	33	30	29_32	210	No	0	1200	USA	Preterm	c-section	mix	male	PRJNA376566_14	S2_014_021G1
SRR5405682	PRJNA376566	13505060	23	3.28571	33.2857	30	29_32	210	No	0	1200	USA	Preterm	c-section	mix	male	PRJNA376566_14	S2_014_023G1
SRR5405681	PRJNA376566	8856567	24	3.42857	33.4286	30	29_32	210	No	0	1200	USA	Preterm	c-section	mix	male	PRJNA376566_14	S2_014_024G1
SRR5405680	PRJNA376566	11696672	25	3.57143	33.5714	30	29_32	210	No	0	1200	USA	Preterm	c-section	mix	male	PRJNA376566_14	S2_014_025G1
SRR5405679	PRJNA376566	12247778	26	3.71429	33.7143	30	29_32	210	No	0	1200	USA	Preterm	c-section	mix	male	PRJNA376566_14	S2_014_026G1
SRR5405678	PRJNA376566	14517176	28	4	34	30	29_32	210	No	0	1200	USA	Preterm	c-section	mix	male	PRJNA376566_14	S2_014_028G1
SRR5405677	PRJNA376566	3434496	5	0.714286	26.7143	26	23_28	182	Yes	1	768	USA	NEC	vaginal	formula	female	PRJNA376566_15	S2_015_005G1
SRR5405676	PRJNA376566	2727090	6	0.857143	26.8571	26	23_28	182	Yes	1	768	USA	NEC	vaginal	formula	female	PRJNA376566_15	S2_015_006G1
SRR5405675	PRJNA376566	2067842	9	1.28571	27.2857	26	23_28	182	Yes	1	768	USA	NEC	vaginal	formula	female	PRJNA376566_15	S2_015_009G1
SRR5405674	PRJNA376566	762726	10	1.42857	27.4286	26	23_28	182	Yes	1	768	USA	NEC	vaginal	formula	female	PRJNA376566_15	S2_015_010G1
SRR5405673	PRJNA376566	3478546	11	1.57143	27.5714	26	23_28	182	Yes	1	768	USA	NEC	vaginal	formula	female	PRJNA376566_15	S2_015_011G1
SRR5405672	PRJNA376566	14640872	12	1.71429	27.7143	26	23_28	182	Yes	1	768	USA	NEC	vaginal	formula	female	PRJNA376566_15	S2_015_012G1
SRR5405671	PRJNA376566	9112995	13	1.85714	27.8571	26	23_28	182	Yes	1	768	USA	NEC	vaginal	formula	female	PRJNA376566_15	S2_015_013G1
SRR5405670	PRJNA376566	7996551	7	1	32	31	29_32	217	No	0	1319	USA	Preterm	c-section	mix	male	PRJNA376566_16	S2_016_007G1
SRR5405669	PRJNA376566	9895834	8	1.14286	32.1429	31	29_32	217	No	0	1319	USA	Preterm	c-section	mix	male	PRJNA376566_16	S2_016_008G1
SRR5405668	PRJNA376566	5584999	9	1.28571	32.2857	31	29_32	217	No	0	1319	USA	Preterm	c-section	mix	male	PRJNA376566_16	S2_016_009G1
SRR5405667	PRJNA376566	12322340	10	1.42857	32.4286	31	29_32	217	No	0	1319	USA	Preterm	c-section	mix	male	PRJNA376566_16	S2_016_010G1
SRR5405666	PRJNA376566	13680953	11	1.57143	32.5714	31	29_32	217	No	0	1319	USA	Preterm	c-section	mix	male	PRJNA376566_16	S2_016_011G1
SRR5405665	PRJNA376566	10065459	13	1.85714	32.8571	31	29_32	217	No	0	1319	USA	Preterm	c-section	mix	male	PRJNA376566_16	S2_016_013G1
SRR5405664	PRJNA376566	13059544	14	2	33	31	29_32	217	No	0	1319	USA	Preterm	c-section	mix	male	PRJNA376566_16	S2_016_014G1
SRR5405663	PRJNA376566	10727782	15	2.14286	33.1429	31	29_32	217	No	0	1319	USA	Preterm	c-section	mix	male	PRJNA376566_16	S2_016_015G1
SRR5405662	PRJNA376566	13388113	16	2.28571	33.2857	31	29_32	217	No	0	1319	USA	Preterm	c-section	mix	male	PRJNA376566_16	S2_016_016G1
SRR5405661	PRJNA376566	8771929	17	2.42857	33.4286	31	29_32	217	No	0	1319	USA	Preterm	c-section	mix	male	PRJNA376566_16	S2_016_017G1
SRR5405660	PRJNA376566	18075400	18	2.57143	33.5714	31	29_32	217	No	0	1319	USA	Preterm	c-section	mix	male	PRJNA376566_16	S2_016_018G1
SRR5405659	PRJNA376566	11392234	19	2.71429	33.7143	31	29_32	217	No	0	1319	USA	Preterm	c-section	mix	male	PRJNA376566_16	S2_016_019G1
SRR5405658	PRJNA376566	15695176	21	3	34	31	29_32	217	No	0	1319	USA	Preterm	c-section	mix	male	PRJNA376566_16	S2_016_021G1
SRR5405657	PRJNA376566	16540574	23	3.28571	34.2857	31	29_32	217	No	0	1319	USA	Preterm	c-section	mix	male	PRJNA376566_16	S2_016_023G1
SRR5405656	PRJNA376566	24396123	24	3.42857	34.4286	31	29_32	217	No	0	1319	USA	Preterm	c-section	mix	male	PRJNA376566_16	S2_016_024G1
SRR5405655	PRJNA376566	15879455	25	3.57143	34.5714	31	29_32	217	No	0	1319	USA	Preterm	c-section	mix	male	PRJNA376566_16	S2_016_025G1
SRR5405654	PRJNA376566	18518563	26	3.71429	34.7143	31	29_32	217	No	0	1319	USA	Preterm	c-section	mix	male	PRJNA376566_16	S2_016_026G1
SRR5405653	PRJNA376566	13250928	27	3.85714	34.8571	31	29_32	217	No	0	1319	USA	Preterm	c-section	mix	male	PRJNA376566_16	S2_016_027G1
SRR5405652	PRJNA376566	13897929	28	4	35	31	29_32	217	No	0	1319	USA	Preterm	c-section	mix	male	PRJNA376566_16	S2_016_028G1
SRR5405651	PRJNA376566	11455881	6	0.857143	27.8571	27	23_28	189	No	0	1174	USA	Preterm	c-section	mix	female	PRJNA376566_17	S2_017_006G1
SRR5405650	PRJNA376566	8237403	7	1	28	27	23_28	189	No	0	1174	USA	Preterm	c-section	mix	female	PRJNA376566_17	S2_017_007G1
SRR5405649	PRJNA376566	9222154	8	1.14286	28.1429	27	23_28	189	No	0	1174	USA	Preterm	c-section	mix	female	PRJNA376566_17	S2_017_008G1
SRR5405648	PRJNA376566	10874706	9	1.28571	28.2857	27	23_28	189	No	0	1174	USA	Preterm	c-section	mix	female	PRJNA376566_17	S2_017_009G1
SRR5405647	PRJNA376566	16256429	10	1.42857	28.4286	27	23_28	189	No	0	1174	USA	Preterm	c-section	mix	female	PRJNA376566_17	S2_017_010G1
SRR5405646	PRJNA376566	11645391	11	1.57143	28.5714	27	23_28	189	No	0	1174	USA	Preterm	c-section	mix	female	PRJNA376566_17	S2_017_011G1
SRR5405645	PRJNA376566	15671366	12	1.71429	28.7143	27	23_28	189	No	0	1174	USA	Preterm	c-section	mix	female	PRJNA376566_17	S2_017_012G1
SRR5405644	PRJNA376566	13450073	13	1.85714	28.8571	27	23_28	189	No	0	1174	USA	Preterm	c-section	mix	female	PRJNA376566_17	S2_017_013G1
SRR5405643	PRJNA376566	17753895	14	2	29	27	23_28	189	No	0	1174	USA	Preterm	c-section	mix	female	PRJNA376566_17	S2_017_014G1
SRR5405642	PRJNA376566	14405854	15	2.14286	29.1429	27	23_28	189	No	0	1174	USA	Preterm	c-section	mix	female	PRJNA376566_17	S2_017_015G1
SRR5405641	PRJNA376566	13842812	17	2.42857	29.4286	27	23_28	189	No	0	1174	USA	Preterm	c-section	mix	female	PRJNA376566_17	S2_017_017G1
SRR5405640	PRJNA376566	15370871	18	2.57143	29.5714	27	23_28	189	No	0	1174	USA	Preterm	c-section	mix	female	PRJNA376566_17	S2_017_018G1
SRR5405639	PRJNA376566	13457689	19	2.71429	29.7143	27	23_28	189	No	0	1174	USA	Preterm	c-section	mix	female	PRJNA376566_17	S2_017_019G1
SRR5405638	PRJNA376566	19077346	20	2.85714	29.8571	27	23_28	189	No	0	1174	USA	Preterm	c-section	mix	female	PRJNA376566_17	S2_017_020G1
SRR5405637	PRJNA376566	8977521	21	3	30	27	23_28	189	No	0	1174	USA	Preterm	c-section	mix	female	PRJNA376566_17	S2_017_021G1
SRR5405636	PRJNA376566	9926926	22	3.14286	30.1429	27	23_28	189	No	0	1174	USA	Preterm	c-section	mix	female	PRJNA376566_17	S2_017_022G1
SRR5405635	PRJNA376566	17779816	23	3.28571	30.2857	27	23_28	189	No	0	1174	USA	Preterm	c-section	mix	female	PRJNA376566_17	S2_017_023G1
SRR5405634	PRJNA376566	14394530	24	3.42857	30.4286	27	23_28	189	No	0	1174	USA	Preterm	c-section	mix	female	PRJNA376566_17	S2_017_024G1
SRR5405633	PRJNA376566	13817055	25	3.57143	30.5714	27	23_28	189	No	0	1174	USA	Preterm	c-section	mix	female	PRJNA376566_17	S2_017_025G1
SRR5405632	PRJNA376566	14007033	26	3.71429	30.7143	27	23_28	189	No	0	1174	USA	Preterm	c-section	mix	female	PRJNA376566_17	S2_017_026G1
SRR5405631	PRJNA376566	19621300	27	3.85714	30.8571	27	23_28	189	No	0	1174	USA	Preterm	c-section	mix	female	PRJNA376566_17	S2_017_027G1
SRR5405630	PRJNA376566	13792728	28	4	31	27	23_28	189	No	0	1174	USA	Preterm	c-section	mix	female	PRJNA376566_17	S2_017_028G1
SRR5405629	PRJNA376566	4183074	6	0.857143	29.8571	29	29_32	203	No	0	1393	USA	Preterm	c-section	mix	male	PRJNA376566_18	S2_018_006G1
SRR5405628	PRJNA376566	2344350	7	1	30	29	29_32	203	No	0	1393	USA	Preterm	c-section	mix	male	PRJNA376566_18	S2_018_007G1
SRR5405627	PRJNA376566	11817821	8	1.14286	30.1429	29	29_32	203	No	0	1393	USA	Preterm	c-section	mix	male	PRJNA376566_18	S2_018_008G1
SRR5405626	PRJNA376566	11064001	9	1.28571	30.2857	29	29_32	203	No	0	1393	USA	Preterm	c-section	mix	male	PRJNA376566_18	S2_018_009G1
SRR5405625	PRJNA376566	11963741	10	1.42857	30.4286	29	29_32	203	No	0	1393	USA	Preterm	c-section	mix	male	PRJNA376566_18	S2_018_010G1
SRR5405624	PRJNA376566	12948123	11	1.57143	30.5714	29	29_32	203	No	0	1393	USA	Preterm	c-section	mix	male	PRJNA376566_18	S2_018_011G1
SRR5405623	PRJNA376566	15682057	12	1.71429	30.7143	29	29_32	203	No	0	1393	USA	Preterm	c-section	mix	male	PRJNA376566_18	S2_018_012G1
SRR5405622	PRJNA376566	16114119	13	1.85714	30.8571	29	29_32	203	No	0	1393	USA	Preterm	c-section	mix	male	PRJNA376566_18	S2_018_013G1
SRR5405621	PRJNA376566	14951477	14	2	31	29	29_32	203	No	0	1393	USA	Preterm	c-section	mix	male	PRJNA376566_18	S2_018_014G1
SRR5405620	PRJNA376566	15160565	15	2.14286	31.1429	29	29_32	203	No	0	1393	USA	Preterm	c-section	mix	male	PRJNA376566_18	S2_018_015G1
SRR5405619	PRJNA376566	12148619	16	2.28571	31.2857	29	29_32	203	No	0	1393	USA	Preterm	c-section	mix	male	PRJNA376566_18	S2_018_016G1
SRR5405618	PRJNA376566	15516983	17	2.42857	31.4286	29	29_32	203	No	0	1393	USA	Preterm	c-section	mix	male	PRJNA376566_18	S2_018_017G1
SRR5405617	PRJNA376566	11555396	18	2.57143	31.5714	29	29_32	203	No	0	1393	USA	Preterm	c-section	mix	male	PRJNA376566_18	S2_018_018G1
SRR5405616	PRJNA376566	11960726	19	2.71429	31.7143	29	29_32	203	No	0	1393	USA	Preterm	c-section	mix	male	PRJNA376566_18	S2_018_019G1
SRR5405615	PRJNA376566	11779246	20	2.85714	31.8571	29	29_32	203	No	0	1393	USA	Preterm	c-section	mix	male	PRJNA376566_18	S2_018_020G1
SRR5405614	PRJNA376566	15303671	21	3	32	29	29_32	203	No	0	1393	USA	Preterm	c-section	mix	male	PRJNA376566_18	S2_018_021G1
SRR5405613	PRJNA376566	23080246	22	3.14286	32.1429	29	29_32	203	No	0	1393	USA	Preterm	c-section	mix	male	PRJNA376566_18	S2_018_022G1
SRR5405612	PRJNA376566	17651560	23	3.28571	32.2857	29	29_32	203	No	0	1393	USA	Preterm	c-section	mix	male	PRJNA376566_18	S2_018_023G1
SRR5963378	PRJNA396794	62992860	0	0	32	32	29_32	224	No	1	1411	USA	Preterm	c-section	formula	female	PRJNA396794_N4_005	N4_005_000G1
SRR5962306	PRJNA396794	19426964	8	1.14286	33.1429	32	29_32	224	No	1	1411	USA	Preterm	c-section	formula	female	PRJNA396794_N4_005	N4_005_008G1
SRR5963000	PRJNA396794	20531606	17	2.42857	34.4286	32	29_32	224	No	1	1411	USA	Preterm	c-section	formula	female	PRJNA396794_N4_005	N4_005_017G1
SRR5963132	PRJNA396794	23034290	26	3.71429	35.7143	32	29_32	224	No	1	1411	USA	Preterm	c-section	formula	female	PRJNA396794_N4_005	N4_005_026G1
SRR5963379	PRJNA396794	78341363	0	0	30	30	29_32	210	No	1	1694	USA	Preterm	c-section	breastfed	male	PRJNA396794_N4_079	N4_079_000G1
SRR5963133	PRJNA396794	30369505	8	1.14286	31.1429	30	29_32	210	No	1	1694	USA	Preterm	c-section	breastfed	male	PRJNA396794_N4_079	N4_079_008G1
SRR5963134	PRJNA396794	28923607	14	2	32	30	29_32	210	No	1	1694	USA	Preterm	c-section	breastfed	male	PRJNA396794_N4_079	N4_079_014G1
SRR5963135	PRJNA396794	19048251	21	3	33	30	29_32	210	No	1	1694	USA	Preterm	c-section	breastfed	male	PRJNA396794_N4_079	N4_079_021G1
SRR5963380	PRJNA396794	142627997	0	0	31	31	29_32	217	No	1	1570	USA	Preterm	c-section	formula	male	PRJNA396794_N4_082	N4_082_000G1
SRR5963136	PRJNA396794	33361337	6	0.857143	31.8571	31	29_32	217	No	1	1570	USA	Preterm	c-section	formula	male	PRJNA396794_N4_082	N4_082_006G1
SRR5963137	PRJNA396794	28369211	7	1	32	31	29_32	217	No	1	1570	USA	Preterm	c-section	formula	male	PRJNA396794_N4_082	N4_082_007G1
SRR5963138	PRJNA396794	23973459	14	2	33	31	29_32	217	No	1	1570	USA	Preterm	c-section	formula	male	PRJNA396794_N4_082	N4_082_014G1
SRR5963139	PRJNA396794	24355040	20	2.85714	33.8571	31	29_32	217	No	1	1570	USA	Preterm	c-section	formula	male	PRJNA396794_N4_082	N4_082_020G1
SRR5963140	PRJNA396794	32568950	24	3.42857	34.4286	31	29_32	217	No	1	1570	USA	Preterm	c-section	formula	male	PRJNA396794_N4_082	N4_082_024G1
SRR5963381	PRJNA396794	72733493	0	0	31	31	29_32	217	No	1	1504	USA	Preterm	c-section	formula	male	PRJNA396794_N4_083	N4_083_000G1
SRR5963141	PRJNA396794	23154855	14	2	33	31	29_32	217	No	1	1504	USA	Preterm	c-section	formula	male	PRJNA396794_N4_083	N4_083_014G1
SRR5963142	PRJNA396794	25424578	20	2.85714	33.8571	31	29_32	217	No	1	1504	USA	Preterm	c-section	formula	male	PRJNA396794_N4_083	N4_083_020G1
SRR5963143	PRJNA396794	24154060	24	3.42857	34.4286	31	29_32	217	No	1	1504	USA	Preterm	c-section	formula	male	PRJNA396794_N4_083	N4_083_024G1
SRR5963382	PRJNA396794	74872412	0	0	29	29	29_32	203	No	1	1163	USA	Preterm	vaginal	breastfed	female	PRJNA396794_N4_087	N4_087_000G1
SRR5963144	PRJNA396794	18148201	9	1.28571	30.2857	29	29_32	203	No	1	1163	USA	Preterm	vaginal	breastfed	female	PRJNA396794_N4_087	N4_087_009G1
SRR5963145	PRJNA396794	27039688	15	2.14286	31.1429	29	29_32	203	No	1	1163	USA	Preterm	vaginal	breastfed	female	PRJNA396794_N4_087	N4_087_015G1
SRR5963146	PRJNA396794	29684523	26	3.71429	32.7143	29	29_32	203	No	1	1163	USA	Preterm	vaginal	breastfed	female	PRJNA396794_N4_087	N4_087_026G1
SRR5963147	PRJNA396794	47133630	8	1.14286	29.1429	28	23_28	196	No	1	1013	USA	Preterm	c-section	formula	female	PRJNA396794_N4_089	N4_089_008G1
SRR5963148	PRJNA396794	35762889	8	1.14286	29.1429	28	23_28	196	No	1	1013	USA	Preterm	c-section	formula	female	PRJNA396794_N4_089	N4_089_008G2
SRR5963149	PRJNA396794	25603982	18	2.57143	30.5714	28	23_28	196	No	1	1013	USA	Preterm	c-section	formula	female	PRJNA396794_N4_089	N4_089_018G1
SRR5963150	PRJNA396794	21975283	18	2.57143	30.5714	28	23_28	196	No	1	1013	USA	Preterm	c-section	formula	female	PRJNA396794_N4_089	N4_089_018G2
SRR5963151	PRJNA396794	23595828	22	3.14286	31.1429	28	23_28	196	No	1	1013	USA	Preterm	c-section	formula	female	PRJNA396794_N4_089	N4_089_022G1
SRR5963152	PRJNA396794	27668676	27	3.85714	31.8571	28	23_28	196	No	1	1013	USA	Preterm	c-section	formula	female	PRJNA396794_N4_089	N4_089_027G1
SRR5963384	PRJNA396794	137078307	0	0	30	30	29_32	210	No	1	1092	USA	Preterm	c-section	breastfed	male	PRJNA396794_N4_094	N4_094_000G1
SRR5963153	PRJNA396794	21654000	8	1.14286	31.1429	30	29_32	210	No	0	1092	USA	Preterm	c-section	breastfed	male	PRJNA396794_N4_094	N4_094_008G1
SRR5963154	PRJNA396794	29221992	10	1.42857	31.4286	30	29_32	210	No	0	1092	USA	Preterm	c-section	breastfed	male	PRJNA396794_N4_094	N4_094_010G1
SRR5963155	PRJNA396794	1682806	10	1.42857	31.4286	30	29_32	210	No	0	1092	USA	Preterm	c-section	breastfed	male	PRJNA396794_N4_094	N4_094_010G2
SRR5963156	PRJNA396794	25608251	12	1.71429	31.7143	30	29_32	210	No	0	1092	USA	Preterm	c-section	breastfed	male	PRJNA396794_N4_094	N4_094_012G1
SRR5963368	PRJNA396794	30750707	18	2.57143	32.5714	30	29_32	210	No	1	1092	USA	Preterm	c-section	breastfed	male	PRJNA396794_N4_094	N4_094_018G1
SRR5963157	PRJNA396794	28160551	23	3.28571	33.2857	30	29_32	210	No	0	1092	USA	Preterm	c-section	breastfed	male	PRJNA396794_N4_094	N4_094_023G1
SRR5963385	PRJNA396794	104194843	0	0	29	29	29_32	203	No	1	1237	USA	Preterm	c-section	breastfed	female	PRJNA396794_N4_095	N4_095_000G1
SRR5963158	PRJNA396794	23756403	12	1.71429	30.7143	29	29_32	203	No	1	1237	USA	Preterm	c-section	breastfed	female	PRJNA396794_N4_095	N4_095_012G1
SRR5963159	PRJNA396794	31526940	16	2.28571	31.2857	29	29_32	203	No	1	1237	USA	Preterm	c-section	breastfed	female	PRJNA396794_N4_095	N4_095_016G1
SRR5963160	PRJNA396794	25077293	19	2.71429	31.7143	29	29_32	203	No	1	1237	USA	Preterm	c-section	breastfed	female	PRJNA396794_N4_095	N4_095_019G1
SRR5963161	PRJNA396794	23834207	25	3.57143	32.5714	29	29_32	203	No	1	1237	USA	Preterm	c-section	breastfed	female	PRJNA396794_N4_095	N4_095_025G1
SRR5963386	PRJNA396794	143025198	0	0	30	30	29_32	210	Yes	1	1482	USA	NEC	vaginal	mix	male	PRJNA396794_N4_097	N4_097_000G1
SRR5963162	PRJNA396794	22828467	5	0.714286	30.7143	30	29_32	210	Yes	1	1482	USA	NEC	vaginal	mix	male	PRJNA396794_N4_097	N4_097_005G1
SRR5963163	PRJNA396794	23999523	7	1	31	30	29_32	210	Yes	1	1482	USA	NEC	vaginal	mix	male	PRJNA396794_N4_097	N4_097_007G1
SRR5963164	PRJNA396794	23077573	10	1.42857	31.4286	30	29_32	210	Yes	1	1482	USA	NEC	vaginal	mix	male	PRJNA396794_N4_097	N4_097_010G1
SRR5963165	PRJNA396794	23704621	12	1.71429	31.7143	30	29_32	210	Yes	1	1482	USA	NEC	vaginal	mix	male	PRJNA396794_N4_097	N4_097_012G1
SRR5963166	PRJNA396794	23422889	27	3.85714	33.8571	30	29_32	210	Yes	1	1482	USA	NEC	vaginal	mix	male	PRJNA396794_N4_097	N4_097_027G1
SRR5963167	PRJNA396794	25992125	34	4.85714	34.8571	30	29_32	210	Yes	1	1482	USA	NEC	vaginal	mix	male	PRJNA396794_N4_097	N4_097_034G1
SRR5963387	PRJNA396794	195347163	0	0	25	25	23_28	175	Yes	1	713	USA	NEC	vaginal	breastfed	female	PRJNA396794_N4_100	N4_100_000G1
SRR5963168	PRJNA396794	21384995	7	1	26	25	23_28	175	Yes	1	713	USA	NEC	vaginal	breastfed	female	PRJNA396794_N4_100	N4_100_007G1
SRR5963169	PRJNA396794	25326672	9	1.28571	26.2857	25	23_28	175	Yes	1	713	USA	NEC	vaginal	breastfed	female	PRJNA396794_N4_100	N4_100_009G1
SRR5963170	PRJNA396794	11569774	11	1.57143	26.5714	25	23_28	175	Yes	1	713	USA	NEC	vaginal	breastfed	female	PRJNA396794_N4_100	N4_100_011G1
SRR5963171	PRJNA396794	9376589	13	1.85714	26.8571	25	23_28	175	Yes	1	713	USA	NEC	vaginal	breastfed	female	PRJNA396794_N4_100	N4_100_013G1
SRR5963173	PRJNA396794	46944778	17	2.42857	27.4286	25	23_28	175	Yes	1	713	USA	NEC	vaginal	breastfed	female	PRJNA396794_N4_100	N4_100_017G1
SRR5963388	PRJNA396794	176372904	0	0	25	25	23_28	175	No	1	733	USA	Preterm	vaginal	breastfed	female	PRJNA396794_N4_101	N4_101_000G1
SRR5963174	PRJNA396794	22193339	12	1.71429	26.7143	25	23_28	175	No	1	733	USA	Preterm	vaginal	breastfed	female	PRJNA396794_N4_101	N4_101_012G1
SRR5963175	PRJNA396794	24123164	15	2.14286	27.1429	25	23_28	175	No	1	733	USA	Preterm	vaginal	breastfed	female	PRJNA396794_N4_101	N4_101_015G1
SRR5963177	PRJNA396794	28716353	27	3.85714	28.8571	25	23_28	175	No	1	733	USA	Preterm	vaginal	breastfed	female	PRJNA396794_N4_101	N4_101_027G1
SRR5963178	PRJNA396794	28153731	38	5.42857	30.4286	25	23_28	175	No	1	733	USA	Preterm	vaginal	breastfed	female	PRJNA396794_N4_101	N4_101_038G1
SRR5963179	PRJNA396794	28645491	42	6	31	25	23_28	175	No	1	733	USA	Preterm	vaginal	breastfed	female	PRJNA396794_N4_101	N4_101_042G1
SRR5963389	PRJNA396794	29613123	0	0	31	31	29_32	217	No	1	1556	USA	Preterm	vaginal	formula	female	PRJNA396794_N4_103	N4_103_000G1
SRR5963180	PRJNA396794	19795810	20	2.85714	33.8571	31	29_32	217	No	1	1556	USA	Preterm	vaginal	formula	female	PRJNA396794_N4_103	N4_103_020G1
SRR5963181	PRJNA396794	9817313	28	4	35	31	29_32	217	No	1	1556	USA	Preterm	vaginal	formula	female	PRJNA396794_N4_103	N4_103_028G1
SRR5963390	PRJNA396794	99700889	0	0	28	28	23_28	196	No	1	1335	USA	Preterm	c-section	mix	female	PRJNA396794_N4_104	N4_104_000G1
SRR5963182	PRJNA396794	26958420	10	1.42857	29.4286	28	23_28	196	No	1	1335	USA	Preterm	c-section	mix	female	PRJNA396794_N4_104	N4_104_010G1
SRR5963183	PRJNA396794	14296734	13	1.85714	29.8571	28	23_28	196	No	1	1335	USA	Preterm	c-section	mix	female	PRJNA396794_N4_104	N4_104_013G1
SRR5963185	PRJNA396794	23318901	27	3.85714	31.8571	28	23_28	196	No	1	1335	USA	Preterm	c-section	mix	female	PRJNA396794_N4_104	N4_104_027G1
SRR5963391	PRJNA396794	103228983	0	0	28	28	23_28	196	No	1	1066	USA	Preterm	c-section	mix	male	PRJNA396794_N4_105	N4_105_000G1
SRR5963186	PRJNA396794	24962409	7	1	29	28	23_28	196	No	1	1066	USA	Preterm	c-section	mix	male	PRJNA396794_N4_105	N4_105_007G1
SRR5963187	PRJNA396794	25913331	10	1.42857	29.4286	28	23_28	196	No	1	1066	USA	Preterm	c-section	mix	male	PRJNA396794_N4_105	N4_105_010G1
SRR5963188	PRJNA396794	27149172	11	1.57143	29.5714	28	23_28	196	No	1	1066	USA	Preterm	c-section	mix	male	PRJNA396794_N4_105	N4_105_011G1
SRR5963189	PRJNA396794	25204071	16	2.28571	30.2857	28	23_28	196	No	1	1066	USA	Preterm	c-section	mix	male	PRJNA396794_N4_105	N4_105_016G1
SRR5963392	PRJNA396794	143075056	0	0	27	27	23_28	189	Yes	1	983	USA	NEC	c-section	formula	female	PRJNA396794_N4_106	N4_106_000G1
SRR5963190	PRJNA396794	26928352	9	1.28571	28.2857	27	23_28	189	Yes	1	983	USA	NEC	c-section	formula	female	PRJNA396794_N4_106	N4_106_009G1
SRR5963191	PRJNA396794	30407907	10	1.42857	28.4286	27	23_28	189	Yes	1	983	USA	NEC	c-section	formula	female	PRJNA396794_N4_106	N4_106_010G1
SRR5963192	PRJNA396794	27504206	11	1.57143	28.5714	27	23_28	189	Yes	1	983	USA	NEC	c-section	formula	female	PRJNA396794_N4_106	N4_106_011G1
SRR5963193	PRJNA396794	20595919	28	4	31	27	23_28	189	Yes	1	983	USA	NEC	c-section	formula	female	PRJNA396794_N4_106	N4_106_028G1
SRR5963194	PRJNA396794	19789519	51	7.28571	34.2857	27	23_28	189	Yes	1	983	USA	NEC	c-section	formula	female	PRJNA396794_N4_106	N4_106_051G1
SRR5963393	PRJNA396794	108649171	0	0	28	28	23_28	196	No	1	1270	USA	Preterm	c-section	formula	male	PRJNA396794_N4_107	N4_107_000G1
SRR5963369	PRJNA396794	32270642	23	3.28571	31.2857	28	23_28	196	No	1	1270	USA	Preterm	c-section	formula	male	PRJNA396794_N4_107	N4_107_023G1
SRR5963197	PRJNA396794	27026901	30	4.28571	32.2857	28	23_28	196	No	1	1270	USA	Preterm	c-section	formula	male	PRJNA396794_N4_107	N4_107_030G1
SRR5963394	PRJNA396794	221214956	0	0	30	30	29_32	210	No	1	1408	USA	Preterm	c-section	mix	female	PRJNA396794_N4_114	N4_114_000G1
SRR5963199	PRJNA396794	24312834	6	0.857143	30.8571	30	29_32	210	No	1	1408	USA	Preterm	c-section	mix	female	PRJNA396794_N4_114	N4_114_006G1
SRR5963200	PRJNA396794	23994827	9	1.28571	31.2857	30	29_32	210	No	1	1408	USA	Preterm	c-section	mix	female	PRJNA396794_N4_114	N4_114_009G1
SRR5963201	PRJNA396794	83888872	15	2.14286	32.1429	30	29_32	210	No	1	1408	USA	Preterm	c-section	mix	female	PRJNA396794_N4_114	N4_114_015G1
SRR5963202	PRJNA396794	46188178	19	2.71429	32.7143	30	29_32	210	No	1	1408	USA	Preterm	c-section	mix	female	PRJNA396794_N4_114	N4_114_019G1
SRR5963203	PRJNA396794	21041662	25	3.57143	33.5714	30	29_32	210	No	1	1408	USA	Preterm	c-section	mix	female	PRJNA396794_N4_114	N4_114_025G1
SRR5963204	PRJNA396794	21788583	30	4.28571	34.2857	30	29_32	210	No	1	1408	USA	Preterm	c-section	mix	female	PRJNA396794_N4_114	N4_114_030G1
SRR5963205	PRJNA396794	21028528	6	0.857143	30.8571	30	29_32	210	Yes	1	1427	USA	NEC	c-section	mix	male	PRJNA396794_N4_115	N4_115_006G1
SRR5963206	PRJNA396794	26978018	9	1.28571	31.2857	30	29_32	210	Yes	1	1427	USA	NEC	c-section	mix	male	PRJNA396794_N4_115	N4_115_009G1
SRR5963207	PRJNA396794	88984629	14	2	32	30	29_32	210	Yes	1	1427	USA	NEC	c-section	mix	male	PRJNA396794_N4_115	N4_115_014G1
SRR5963208	PRJNA396794	53229790	19	2.71429	32.7143	30	29_32	210	Yes	1	1427	USA	NEC	c-section	mix	male	PRJNA396794_N4_115	N4_115_019G1
SRR5963209	PRJNA396794	26967390	24	3.42857	33.4286	30	29_32	210	Yes	1	1427	USA	NEC	c-section	mix	male	PRJNA396794_N4_115	N4_115_024G1
SRR5963210	PRJNA396794	24716731	30	4.28571	34.2857	30	29_32	210	Yes	1	1427	USA	NEC	c-section	mix	male	PRJNA396794_N4_115	N4_115_030G1
SRR5963211	PRJNA396794	28317286	34	4.85714	34.8571	30	29_32	210	Yes	1	1427	USA	NEC	c-section	mix	male	PRJNA396794_N4_115	N4_115_034G1
SRR5963396	PRJNA396794	107559511	0	0	30	30	29_32	210	No	1	855	USA	Preterm	c-section	mix	female	PRJNA396794_N4_116	N4_116_000G1
SRR5963212	PRJNA396794	22696960	8	1.14286	31.1429	30	29_32	210	No	1	855	USA	Preterm	c-section	mix	female	PRJNA396794_N4_116	N4_116_008G1
SRR5963213	PRJNA396794	15634810	10	1.42857	31.4286	30	29_32	210	No	1	855	USA	Preterm	c-section	mix	female	PRJNA396794_N4_116	N4_116_010G1
SRR5963214	PRJNA396794	22035948	13	1.85714	31.8571	30	29_32	210	No	1	855	USA	Preterm	c-section	mix	female	PRJNA396794_N4_116	N4_116_013G1
SRR5963215	PRJNA396794	22354741	19	2.71429	32.7143	30	29_32	210	No	1	855	USA	Preterm	c-section	mix	female	PRJNA396794_N4_116	N4_116_019G1
SRR5963216	PRJNA396794	24837052	25	3.57143	33.5714	30	29_32	210	No	1	855	USA	Preterm	c-section	mix	female	PRJNA396794_N4_116	N4_116_025G1
SRR5963397	PRJNA396794	218039860	0	0	29	29	29_32	203	Yes	1	1376	USA	NEC	vaginal	mix	female	PRJNA396794_N4_124	N4_124_000G1
SRR5963217	PRJNA396794	25109646	7	1	30	29	29_32	203	Yes	1	1376	USA	NEC	vaginal	mix	female	PRJNA396794_N4_124	N4_124_007G1
SRR5963218	PRJNA396794	28189829	9	1.28571	30.2857	29	29_32	203	Yes	1	1376	USA	NEC	vaginal	mix	female	PRJNA396794_N4_124	N4_124_009G1
SRR5963219	PRJNA396794	33788326	11	1.57143	30.5714	29	29_32	203	Yes	1	1376	USA	NEC	vaginal	mix	female	PRJNA396794_N4_124	N4_124_011G1
SRR5963220	PRJNA396794	34981425	11	1.57143	30.5714	29	29_32	203	Yes	1	1376	USA	NEC	vaginal	mix	female	PRJNA396794_N4_124	N4_124_011G2
SRR5963221	PRJNA396794	22514372	31	4.42857	33.4286	29	29_32	203	Yes	1	1376	USA	NEC	vaginal	mix	female	PRJNA396794_N4_124	N4_124_031G1
SRR5963222	PRJNA396794	27633063	33	4.71429	33.7143	29	29_32	203	Yes	1	1376	USA	NEC	vaginal	mix	female	PRJNA396794_N4_124	N4_124_033G1
SRR5963223	PRJNA396794	24273424	37	5.28571	34.2857	29	29_32	203	Yes	1	1376	USA	NEC	vaginal	mix	female	PRJNA396794_N4_124	N4_124_037G1
SRR5963224	PRJNA396794	21549775	39	5.57143	34.5714	29	29_32	203	Yes	1	1376	USA	NEC	vaginal	mix	female	PRJNA396794_N4_124	N4_124_039G1
SRR5963398	PRJNA396794	101227606	0	0	30	30	29_32	210	No	1	1249	USA	Preterm	c-section	mix	male	PRJNA396794_N4_125	N4_125_000G1
SRR5963225	PRJNA396794	24512189	8	1.14286	31.1429	30	29_32	210	No	1	1249	USA	Preterm	c-section	mix	male	PRJNA396794_N4_125	N4_125_008G1
SRR5963226	PRJNA396794	24984023	11	1.57143	31.5714	30	29_32	210	No	1	1249	USA	Preterm	c-section	mix	male	PRJNA396794_N4_125	N4_125_011G1
SRR5963227	PRJNA396794	26223325	15	2.14286	32.1429	30	29_32	210	No	1	1249	USA	Preterm	c-section	mix	male	PRJNA396794_N4_125	N4_125_015G1
SRR5963228	PRJNA396794	25508069	18	2.57143	32.5714	30	29_32	210	No	1	1249	USA	Preterm	c-section	mix	male	PRJNA396794_N4_125	N4_125_018G1
SRR5963399	PRJNA396794	131232894	0	0	30	30	29_32	210	No	1	755	USA	Preterm	c-section	mix	female	PRJNA396794_N4_126	N4_126_000G1
SRR5963229	PRJNA396794	26383187	7	1	31	30	29_32	210	No	1	755	USA	Preterm	c-section	mix	female	PRJNA396794_N4_126	N4_126_007G1
SRR5963230	PRJNA396794	24892365	10	1.42857	31.4286	30	29_32	210	No	1	755	USA	Preterm	c-section	mix	female	PRJNA396794_N4_126	N4_126_010G1
SRR5963231	PRJNA396794	26911833	13	1.85714	31.8571	30	29_32	210	No	1	755	USA	Preterm	c-section	mix	female	PRJNA396794_N4_126	N4_126_013G1
SRR5963232	PRJNA396794	20310345	16	2.28571	32.2857	30	29_32	210	No	1	755	USA	Preterm	c-section	mix	female	PRJNA396794_N4_126	N4_126_016G1
SRR5963233	PRJNA396794	17972741	19	2.71429	32.7143	30	29_32	210	No	1	755	USA	Preterm	c-section	mix	female	PRJNA396794_N4_126	N4_126_019G1
SRR5963234	PRJNA396794	14762423	22	3.14286	33.1429	30	29_32	210	No	1	755	USA	Preterm	c-section	mix	female	PRJNA396794_N4_126	N4_126_022G1
SRR5963235	PRJNA396794	20836659	7	1	31	30	29_32	210	No	1	1773	USA	Preterm	c-section	formula	male	PRJNA396794_N4_128	N4_128_007G1
SRR5963236	PRJNA396794	26765529	10	1.42857	31.4286	30	29_32	210	No	1	1773	USA	Preterm	c-section	formula	male	PRJNA396794_N4_128	N4_128_010G1
SRR5963237	PRJNA396794	25586467	10	1.42857	31.4286	30	29_32	210	No	1	1773	USA	Preterm	c-section	formula	male	PRJNA396794_N4_128	N4_128_010G2
SRR5963370	PRJNA396794	23227316	12	1.71429	31.7143	30	29_32	210	No	1	1773	USA	Preterm	c-section	formula	male	PRJNA396794_N4_128	N4_128_012G1
SRR5963238	PRJNA396794	22603056	16	2.28571	32.2857	30	29_32	210	No	1	1773	USA	Preterm	c-section	formula	male	PRJNA396794_N4_128	N4_128_016G1
SRR5963371	PRJNA396794	25954550	30	4.28571	34.2857	30	29_32	210	No	1	1773	USA	Preterm	c-section	formula	male	PRJNA396794_N4_128	N4_128_030G1
SRR5963401	PRJNA396794	67175121	0	0	29	29	29_32	203	No	1	988	USA	Preterm	c-section	mix	male	PRJNA396794_N4_129	N4_129_000G1
SRR5963239	PRJNA396794	20667828	12	1.71429	30.7143	29	29_32	203	No	1	988	USA	Preterm	c-section	mix	male	PRJNA396794_N4_129	N4_129_012G1
SRR5963240	PRJNA396794	22637399	16	2.28571	31.2857	29	29_32	203	No	1	988	USA	Preterm	c-section	mix	male	PRJNA396794_N4_129	N4_129_016G1
SRR5963241	PRJNA396794	23869894	29	4.14286	33.1429	29	29_32	203	No	1	988	USA	Preterm	c-section	mix	male	PRJNA396794_N4_129	N4_129_029G1
SRR5963402	PRJNA396794	95012806	0	0	31	31	29_32	217	No	1	2098	USA	Preterm	vaginal	mix	female	PRJNA396794_N4_131	N4_131_000G1
SRR5963242	PRJNA396794	25206829	6	0.857143	31.8571	31	29_32	217	No	1	2098	USA	Preterm	vaginal	mix	female	PRJNA396794_N4_131	N4_131_006G1
SRR5963243	PRJNA396794	22356636	9	1.28571	32.2857	31	29_32	217	No	1	2098	USA	Preterm	vaginal	mix	female	PRJNA396794_N4_131	N4_131_009G1
SRR5963244	PRJNA396794	24312935	15	2.14286	33.1429	31	29_32	217	No	1	2098	USA	Preterm	vaginal	mix	female	PRJNA396794_N4_131	N4_131_015G1
SRR5963245	PRJNA396794	23136406	23	3.28571	34.2857	31	29_32	217	No	1	2098	USA	Preterm	vaginal	mix	female	PRJNA396794_N4_131	N4_131_023G1
SRR5963403	PRJNA396794	74177232	0	0	32	32	29_32	224	No	1	2104	USA	Preterm	c-section	mix	female	PRJNA396794_N4_137	N4_137_000G1
SRR5963246	PRJNA396794	24519982	5	0.714286	32.7143	32	29_32	224	No	1	2104	USA	Preterm	c-section	mix	female	PRJNA396794_N4_137	N4_137_005G1
SRR5963247	PRJNA396794	21845696	10	1.42857	33.4286	32	29_32	224	No	1	2104	USA	Preterm	c-section	mix	female	PRJNA396794_N4_137	N4_137_010G1
SRR5963248	PRJNA396794	27811554	12	1.71429	33.7143	32	29_32	224	No	1	2104	USA	Preterm	c-section	mix	female	PRJNA396794_N4_137	N4_137_012G1
SRR5963404	PRJNA396794	117022713	0	0	32	32	29_32	224	No	1	2014	USA	Preterm	c-section	mix	female	PRJNA396794_N4_138	N4_138_000G1
SRR5963249	PRJNA396794	26696212	5	0.714286	32.7143	32	29_32	224	No	1	2014	USA	Preterm	c-section	mix	female	PRJNA396794_N4_138	N4_138_005G1
SRR5963250	PRJNA396794	21175928	8	1.14286	33.1429	32	29_32	224	No	1	2014	USA	Preterm	c-section	mix	female	PRJNA396794_N4_138	N4_138_008G1
SRR5963252	PRJNA396794	28683464	12	1.71429	33.7143	32	29_32	224	No	1	2014	USA	Preterm	c-section	mix	female	PRJNA396794_N4_138	N4_138_012G1
SRR5963405	PRJNA396794	65371181	0	0	30	30	29_32	210	No	1	1530	USA	Preterm	vaginal	formula	female	PRJNA396794_N4_139	N4_139_000G1
SRR5963253	PRJNA396794	19021922	7	1	31	30	29_32	210	No	1	1530	USA	Preterm	vaginal	formula	female	PRJNA396794_N4_139	N4_139_007G1
SRR5963254	PRJNA396794	23433530	13	1.85714	31.8571	30	29_32	210	No	1	1530	USA	Preterm	vaginal	formula	female	PRJNA396794_N4_139	N4_139_013G1
SRR5963255	PRJNA396794	22915729	27	3.85714	33.8571	30	29_32	210	No	1	1530	USA	Preterm	vaginal	formula	female	PRJNA396794_N4_139	N4_139_027G1
SRR5963406	PRJNA396794	68647341	0	0	29	29	29_32	203	No	1	1322	USA	Preterm	vaginal	mix	male	PRJNA396794_N4_140	N4_140_000G1
SRR5963256	PRJNA396794	24697899	16	2.28571	31.2857	29	29_32	203	No	1	1322	USA	Preterm	vaginal	mix	male	PRJNA396794_N4_140	N4_140_016G1
SRR5963257	PRJNA396794	21603772	20	2.85714	31.8571	29	29_32	203	No	1	1322	USA	Preterm	vaginal	mix	male	PRJNA396794_N4_140	N4_140_020G1
SRR5963258	PRJNA396794	22345670	34	4.85714	33.8571	29	29_32	203	No	1	1322	USA	Preterm	vaginal	mix	male	PRJNA396794_N4_140	N4_140_034G1
SRR5963407	PRJNA396794	102160674	0	0	30	30	29_32	210	No	1	1349	USA	Preterm	c-section	mix	female	PRJNA396794_N4_141	N4_141_000G1
SRR5963260	PRJNA396794	25813271	13	1.85714	31.8571	30	29_32	210	No	1	1349	USA	Preterm	c-section	mix	female	PRJNA396794_N4_141	N4_141_013G1
SRR5963261	PRJNA396794	24815047	20	2.85714	32.8571	30	29_32	210	No	1	1349	USA	Preterm	c-section	mix	female	PRJNA396794_N4_141	N4_141_020G1
SRR5963262	PRJNA396794	26304243	37	5.28571	35.2857	30	29_32	210	No	1	1349	USA	Preterm	c-section	mix	female	PRJNA396794_N4_141	N4_141_037G1
SRR5963408	PRJNA396794	114914125	0	0	30	30	29_32	210	No	1	1595	USA	Preterm	c-section	mix	female	PRJNA396794_N4_142	N4_142_000G1
SRR5963263	PRJNA396794	25805341	8	1.14286	31.1429	30	29_32	210	No	1	1595	USA	Preterm	c-section	mix	female	PRJNA396794_N4_142	N4_142_008G1
SRR5963264	PRJNA396794	28382170	13	1.85714	31.8571	30	29_32	210	No	1	1595	USA	Preterm	c-section	mix	female	PRJNA396794_N4_142	N4_142_013G1
SRR5963265	PRJNA396794	27801527	20	2.85714	32.8571	30	29_32	210	No	1	1595	USA	Preterm	c-section	mix	female	PRJNA396794_N4_142	N4_142_020G1
SRR5963372	PRJNA396794	32925087	36	5.14286	35.1429	30	29_32	210	No	1	1595	USA	Preterm	c-section	mix	female	PRJNA396794_N4_142	N4_142_036G1
SRR5963409	PRJNA396794	61640264	0	0	31	31	29_32	217	No	1	1430	USA	Preterm	c-section	mix	male	PRJNA396794_N4_150	N4_150_000G1
SRR5963266	PRJNA396794	28271151	14	2	33	31	29_32	217	No	1	1430	USA	Preterm	c-section	mix	male	PRJNA396794_N4_150	N4_150_014G1
SRR5963267	PRJNA396794	19644277	18	2.57143	33.5714	31	29_32	217	No	1	1430	USA	Preterm	c-section	mix	male	PRJNA396794_N4_150	N4_150_018G1
SRR5963268	PRJNA396794	13724836	21	3	34	31	29_32	217	No	1	1430	USA	Preterm	c-section	mix	male	PRJNA396794_N4_150	N4_150_021G1
SRR5963410	PRJNA396794	110037631	0	0	31	31	29_32	217	No	1	1594	USA	Preterm	c-section	mix	female	PRJNA396794_N4_151	N4_151_000G1
SRR5963269	PRJNA396794	23490491	6	0.857143	31.8571	31	29_32	217	No	1	1594	USA	Preterm	c-section	mix	female	PRJNA396794_N4_151	N4_151_006G1
SRR5963270	PRJNA396794	28004748	14	2	33	31	29_32	217	No	1	1594	USA	Preterm	c-section	mix	female	PRJNA396794_N4_151	N4_151_014G1
SRR5963271	PRJNA396794	29915046	17	2.42857	33.4286	31	29_32	217	No	1	1594	USA	Preterm	c-section	mix	female	PRJNA396794_N4_151	N4_151_017G1
SRR5963272	PRJNA396794	28627346	21	3	34	31	29_32	217	No	1	1594	USA	Preterm	c-section	mix	female	PRJNA396794_N4_151	N4_151_021G1
SRR5963273	PRJNA396794	18527827	6	0.857143	31.8571	31	29_32	217	No	1	1639	USA	Preterm	c-section	mix	male	PRJNA396794_N4_152	N4_152_006G1
SRR5963274	PRJNA396794	18394651	14	2	33	31	29_32	217	No	1	1639	USA	Preterm	c-section	mix	male	PRJNA396794_N4_152	N4_152_014G1
SRR5963275	PRJNA396794	19097918	18	2.57143	33.5714	31	29_32	217	No	1	1639	USA	Preterm	c-section	mix	male	PRJNA396794_N4_152	N4_152_018G1
SRR5963276	PRJNA396794	14149986	21	3	34	31	29_32	217	No	1	1639	USA	Preterm	c-section	mix	male	PRJNA396794_N4_152	N4_152_021G1
SRR5963412	PRJNA396794	108590663	0	0	31	31	29_32	217	No	1	1267	USA	Preterm	vaginal	mix	male	PRJNA396794_N4_154	N4_154_000G1
SRR5963277	PRJNA396794	26379249	6	0.857143	31.8571	31	29_32	217	No	1	1267	USA	Preterm	vaginal	mix	male	PRJNA396794_N4_154	N4_154_006G1
SRR5963278	PRJNA396794	17176306	9	1.28571	32.2857	31	29_32	217	No	1	1267	USA	Preterm	vaginal	mix	male	PRJNA396794_N4_154	N4_154_009G1
SRR5963279	PRJNA396794	25654681	13	1.85714	32.8571	31	29_32	217	No	1	1267	USA	Preterm	vaginal	mix	male	PRJNA396794_N4_154	N4_154_013G1
SRR5963280	PRJNA396794	39380427	20	2.85714	33.8571	31	29_32	217	No	1	1267	USA	Preterm	vaginal	mix	male	PRJNA396794_N4_154	N4_154_020G1
SRR5963413	PRJNA396794	104686464	0	0	31	31	29_32	217	No	1	1456	USA	Preterm	vaginal	mix	male	PRJNA396794_N4_155	N4_155_000G1
SRR5963281	PRJNA396794	26846142	6	0.857143	31.8571	31	29_32	217	No	1	1456	USA	Preterm	vaginal	mix	male	PRJNA396794_N4_155	N4_155_006G1
SRR5963282	PRJNA396794	25035503	9	1.28571	32.2857	31	29_32	217	No	1	1456	USA	Preterm	vaginal	mix	male	PRJNA396794_N4_155	N4_155_009G1
SRR5963283	PRJNA396794	27634298	13	1.85714	32.8571	31	29_32	217	No	1	1456	USA	Preterm	vaginal	mix	male	PRJNA396794_N4_155	N4_155_013G1
SRR5963284	PRJNA396794	25170521	20	2.85714	33.8571	31	29_32	217	No	1	1456	USA	Preterm	vaginal	mix	male	PRJNA396794_N4_155	N4_155_020G1
SRR5963414	PRJNA396794	87776428	0	0	27	27	23_28	189	No	1	908	USA	Preterm	c-section	formula	male	PRJNA396794_N4_159	N4_159_000G1
SRR5963285	PRJNA396794	21948560	15	2.14286	29.1429	27	23_28	189	No	1	908	USA	Preterm	c-section	formula	male	PRJNA396794_N4_159	N4_159_015G1
SRR5963286	PRJNA396794	24010547	24	3.42857	30.4286	27	23_28	189	No	1	908	USA	Preterm	c-section	formula	male	PRJNA396794_N4_159	N4_159_024G1
SRR5963287	PRJNA396794	10292712	31	4.42857	31.4286	27	23_28	189	No	1	908	USA	Preterm	c-section	formula	male	PRJNA396794_N4_159	N4_159_031G1
SRR5963288	PRJNA396794	11783893	39	5.57143	32.5714	27	23_28	189	No	1	908	USA	Preterm	c-section	formula	male	PRJNA396794_N4_159	N4_159_039G1
SRR5963289	PRJNA396794	19740716	53	7.57143	34.5714	27	23_28	189	No	1	908	USA	Preterm	c-section	formula	male	PRJNA396794_N4_159	N4_159_053G1
SRR5963415	PRJNA396794	68480021	0	0	27	27	23_28	189	No	1	910	USA	Preterm	c-section	formula	female	PRJNA396794_N4_160	N4_160_000G1
SRR5963290	PRJNA396794	20867170	10	1.42857	28.4286	27	23_28	189	No	1	910	USA	Preterm	c-section	formula	female	PRJNA396794_N4_160	N4_160_010G1
SRR5963291	PRJNA396794	21949186	24	3.42857	30.4286	27	23_28	189	No	1	910	USA	Preterm	c-section	formula	female	PRJNA396794_N4_160	N4_160_024G1
SRR5963292	PRJNA396794	13080910	39	5.57143	32.5714	27	23_28	189	No	1	910	USA	Preterm	c-section	formula	female	PRJNA396794_N4_160	N4_160_039G1
SRR5963293	PRJNA396794	12582755	53	7.57143	34.5714	27	23_28	189	No	1	910	USA	Preterm	c-section	formula	female	PRJNA396794_N4_160	N4_160_053G1
SRR5963416	PRJNA396794	20695004	0	0	24	24	23_28	168	No	1	781	USA	Preterm	c-section	formula	female	PRJNA396794_N4_165	N4_165_000G1
SRR5963294	PRJNA396794	7128334	25	3.57143	27.5714	24	23_28	168	No	1	781	USA	Preterm	c-section	formula	female	PRJNA396794_N4_165	N4_165_025G1
SRR5963295	PRJNA396794	4846522	37	5.28571	29.2857	24	23_28	168	No	1	781	USA	Preterm	c-section	formula	female	PRJNA396794_N4_165	N4_165_037G1
SRR5963296	PRJNA396794	8720148	51	7.28571	31.2857	24	23_28	168	No	1	781	USA	Preterm	c-section	formula	female	PRJNA396794_N4_165	N4_165_051G1
SRR5963417	PRJNA396794	86108052	0	0	26	26	23_28	182	No	1	815	USA	Preterm	c-section	breastfed	female	PRJNA396794_N4_166	N4_166_000G1
SRR5963297	PRJNA396794	30077814	20	2.85714	28.8571	26	23_28	182	No	1	815	USA	Preterm	c-section	breastfed	female	PRJNA396794_N4_166	N4_166_020G1
SRR5963298	PRJNA396794	28279058	27	3.85714	29.8571	26	23_28	182	No	1	815	USA	Preterm	c-section	breastfed	female	PRJNA396794_N4_166	N4_166_027G1
SRR5963418	PRJNA396794	115180900	0	0	26	26	23_28	182	No	1	834	USA	Preterm	c-section	breastfed	female	PRJNA396794_N4_167	N4_167_000G1
SRR5963373	PRJNA396794	29442479	20	2.85714	28.8571	26	23_28	182	No	1	834	USA	Preterm	c-section	breastfed	female	PRJNA396794_N4_167	N4_167_020G1
SRR5963300	PRJNA396794	32441694	27	3.85714	29.8571	26	23_28	182	No	1	834	USA	Preterm	c-section	breastfed	female	PRJNA396794_N4_167	N4_167_027G1
SRR5963419	PRJNA396794	68074405	0	0	26	26	23_28	182	No	1	774	USA	Preterm	c-section	mix	female	PRJNA396794_N4_168	N4_168_000G1
SRR5963303	PRJNA396794	20686637	17	2.42857	28.4286	26	23_28	182	No	1	774	USA	Preterm	c-section	mix	female	PRJNA396794_N4_168	N4_168_017G1
SRR5963304	PRJNA396794	19458122	21	3	29	26	23_28	182	No	1	774	USA	Preterm	c-section	mix	female	PRJNA396794_N4_168	N4_168_021G1
SRR5963305	PRJNA396794	27929646	23	3.28571	29.2857	26	23_28	182	No	1	774	USA	Preterm	c-section	mix	female	PRJNA396794_N4_168	N4_168_023G1
SRR5963420	PRJNA396794	111526337	0	0	28	28	23_28	196	No	1	1344	USA	Preterm	c-section	mix	female	PRJNA396794_N4_170	N4_170_000G1
SRR5963306	PRJNA396794	22239550	7	1	29	28	23_28	196	No	1	1344	USA	Preterm	c-section	mix	female	PRJNA396794_N4_170	N4_170_007G1
SRR5963307	PRJNA396794	29931030	9	1.28571	29.2857	28	23_28	196	No	1	1344	USA	Preterm	c-section	mix	female	PRJNA396794_N4_170	N4_170_009G1
SRR5963308	PRJNA396794	23844367	12	1.71429	29.7143	28	23_28	196	No	1	1344	USA	Preterm	c-section	mix	female	PRJNA396794_N4_170	N4_170_012G1
SRR5963309	PRJNA396794	13427119	16	2.28571	30.2857	28	23_28	196	No	1	1344	USA	Preterm	c-section	mix	female	PRJNA396794_N4_170	N4_170_016G1
SRR5963310	PRJNA396794	22084271	19	2.71429	30.7143	28	23_28	196	No	1	1344	USA	Preterm	c-section	mix	female	PRJNA396794_N4_170	N4_170_019G1
SRR5963421	PRJNA396794	15967266	0	0	27	27	23_28	189	No	1	623	USA	Preterm	c-section	mix	male	PRJNA396794_N4_171	N4_171_000G1
SRR5963311	PRJNA396794	1873987	5	0.714286	27.7143	27	23_28	189	No	1	623	USA	Preterm	c-section	mix	male	PRJNA396794_N4_171	N4_171_005G1
SRR5963312	PRJNA396794	5304963	17	2.42857	29.4286	27	23_28	189	No	1	623	USA	Preterm	c-section	mix	male	PRJNA396794_N4_171	N4_171_017G1
SRR5963313	PRJNA396794	8788316	26	3.71429	30.7143	27	23_28	189	No	1	623	USA	Preterm	c-section	mix	male	PRJNA396794_N4_171	N4_171_026G1
SRR5963314	PRJNA396794	21195060	13	1.85714	27.8571	26	23_28	182	No	1	854	USA	Preterm	c-section	mix	female	PRJNA396794_N4_179	N4_179_013G1
SRR5963315	PRJNA396794	21644748	18	2.57143	28.5714	26	23_28	182	No	1	854	USA	Preterm	c-section	mix	female	PRJNA396794_N4_179	N4_179_018G1
SRR5963316	PRJNA396794	30720219	23	3.28571	29.2857	26	23_28	182	No	1	854	USA	Preterm	c-section	mix	female	PRJNA396794_N4_179	N4_179_023G1
SRR5963317	PRJNA396794	22692274	36	5.14286	31.1429	26	23_28	182	No	1	854	USA	Preterm	c-section	mix	female	PRJNA396794_N4_179	N4_179_036G1
SRR5963423	PRJNA396794	101614079	0	0	26	26	23_28	182	No	1	935	USA	Preterm	c-section	mix	female	PRJNA396794_N4_180	N4_180_000G1
SRR5963319	PRJNA396794	27361102	18	2.57143	28.5714	26	23_28	182	No	1	935	USA	Preterm	c-section	mix	female	PRJNA396794_N4_180	N4_180_018G1
SRR5963320	PRJNA396794	25423803	18	2.57143	28.5714	26	23_28	182	No	1	935	USA	Preterm	c-section	mix	female	PRJNA396794_N4_180	N4_180_018G2
SRR5963321	PRJNA396794	24758211	23	3.28571	29.2857	26	23_28	182	No	1	935	USA	Preterm	c-section	mix	female	PRJNA396794_N4_180	N4_180_023G1
SRR5963424	PRJNA396794	94766906	0	0	29	29	29_32	203	No	1	1249	USA	Preterm	c-section	formula	female	PRJNA396794_N4_188	N4_188_000G1
SRR5963323	PRJNA396794	24568608	19	2.71429	31.7143	29	29_32	203	No	1	1249	USA	Preterm	c-section	formula	female	PRJNA396794_N4_188	N4_188_019G1
SRR5963324	PRJNA396794	23351341	25	3.57143	32.5714	29	29_32	203	No	1	1249	USA	Preterm	c-section	formula	female	PRJNA396794_N4_188	N4_188_025G1
SRR5963367	PRJNA396794	24823842	38	5.42857	34.4286	29	29_32	203	No	1	1249	USA	Preterm	c-section	formula	female	PRJNA396794_N4_188	N4_188_038G1
SRR5963325	PRJNA396794	22023115	45	6.42857	35.4286	29	29_32	203	No	1	1249	USA	Preterm	c-section	formula	female	PRJNA396794_N4_188	N4_188_045G1
SRR5963425	PRJNA396794	94682545	0	0	30	30	29_32	210	No	1	1469	USA	Preterm	c-section	breastfed	female	PRJNA396794_N4_189	N4_189_000G1
SRR5963326	PRJNA396794	18445792	14	2	32	30	29_32	210	No	1	1469	USA	Preterm	c-section	breastfed	female	PRJNA396794_N4_189	N4_189_014G1
SRR5963327	PRJNA396794	22945755	20	2.85714	32.8571	30	29_32	210	No	1	1469	USA	Preterm	c-section	breastfed	female	PRJNA396794_N4_189	N4_189_020G1
SRR5963328	PRJNA396794	26362234	32	4.57143	34.5714	30	29_32	210	No	1	1469	USA	Preterm	c-section	breastfed	female	PRJNA396794_N4_189	N4_189_032G1
SRR5963329	PRJNA396794	26928764	40	5.71429	35.7143	30	29_32	210	No	1	1469	USA	Preterm	c-section	breastfed	female	PRJNA396794_N4_189	N4_189_040G1
SRR5963426	PRJNA396794	93447827	0	0	28	28	23_28	196	No	1	1048	USA	Preterm	c-section	mix	female	PRJNA396794_N4_205	N4_205_000G1
SRR5963330	PRJNA396794	26591677	11	1.57143	29.5714	28	23_28	196	No	1	1048	USA	Preterm	c-section	mix	female	PRJNA396794_N4_205	N4_205_011G1
SRR5963331	PRJNA396794	20384174	16	2.28571	30.2857	28	23_28	196	No	1	1048	USA	Preterm	c-section	mix	female	PRJNA396794_N4_205	N4_205_016G1
SRR5963374	PRJNA396794	23787361	38	5.42857	33.4286	28	23_28	196	No	1	1048	USA	Preterm	c-section	mix	female	PRJNA396794_N4_205	N4_205_038G1
SRR5963375	PRJNA396794	22684615	52	7.42857	35.4286	28	23_28	196	No	1	1048	USA	Preterm	c-section	mix	female	PRJNA396794_N4_205	N4_205_052G1
SRR5963427	PRJNA396794	82180904	0	0	28	28	23_28	196	No	1	550	USA	Preterm	c-section	breastfed	female	PRJNA396794_N4_206	N4_206_000G1
SRR5963332	PRJNA396794	975397	11	1.57143	29.5714	28	23_28	196	No	1	550	USA	Preterm	c-section	breastfed	female	PRJNA396794_N4_206	N4_206_011G1
SRR5963333	PRJNA396794	24606535	16	2.28571	30.2857	28	23_28	196	No	1	550	USA	Preterm	c-section	breastfed	female	PRJNA396794_N4_206	N4_206_016G1
SRR5963334	PRJNA396794	20291014	21	3	31	28	23_28	196	No	1	550	USA	Preterm	c-section	breastfed	female	PRJNA396794_N4_206	N4_206_021G1
SRR5963335	PRJNA396794	23528914	38	5.42857	33.4286	28	23_28	196	No	1	550	USA	Preterm	c-section	breastfed	female	PRJNA396794_N4_206	N4_206_038G1
SRR5963336	PRJNA396794	12779044	52	7.42857	35.4286	28	23_28	196	No	1	550	USA	Preterm	c-section	breastfed	female	PRJNA396794_N4_206	N4_206_052G1
SRR5963428	PRJNA396794	143896112	0	0	29	29	29_32	203	Yes	1	1137	USA	NEC	c-section	mix	female	PRJNA396794_N4_207	N4_207_000G1
SRR5963337	PRJNA396794	23502194	8	1.14286	30.1429	29	29_32	203	Yes	1	1137	USA	NEC	c-section	mix	female	PRJNA396794_N4_207	N4_207_008G1
SRR5963338	PRJNA396794	22835827	9	1.28571	30.2857	29	29_32	203	Yes	1	1137	USA	NEC	c-section	mix	female	PRJNA396794_N4_207	N4_207_009G1
SRR5963339	PRJNA396794	23605880	24	3.42857	32.4286	29	29_32	203	Yes	1	1137	USA	NEC	c-section	mix	female	PRJNA396794_N4_207	N4_207_024G1
SRR5963376	PRJNA396794	25206220	25	3.57143	32.5714	29	29_32	203	Yes	1	1137	USA	NEC	c-section	mix	female	PRJNA396794_N4_207	N4_207_025G1
SRR5963377	PRJNA396794	26158243	26	3.71429	32.7143	29	29_32	203	Yes	1	1137	USA	NEC	c-section	mix	female	PRJNA396794_N4_207	N4_207_026G1
SRR5963340	PRJNA396794	22587748	28	4	33	29	29_32	203	Yes	1	1137	USA	NEC	c-section	mix	female	PRJNA396794_N4_207	N4_207_028G1
SRR5963341	PRJNA396794	22917737	8	1.14286	30.1429	29	29_32	203	No	1	1382	USA	Preterm	c-section	mix	male	PRJNA396794_N4_208	N4_208_008G1
SRR5963342	PRJNA396794	16469578	9	1.28571	30.2857	29	29_32	203	No	1	1382	USA	Preterm	c-section	mix	male	PRJNA396794_N4_208	N4_208_009G1
SRR5963343	PRJNA396794	21067662	14	2	31	29	29_32	203	No	1	1382	USA	Preterm	c-section	mix	male	PRJNA396794_N4_208	N4_208_014G1
SRR5963344	PRJNA396794	24756530	21	3	32	29	29_32	203	No	1	1382	USA	Preterm	c-section	mix	male	PRJNA396794_N4_208	N4_208_021G1
SRR5963345	PRJNA396794	22174617	40	5.71429	34.7143	29	29_32	203	No	1	1382	USA	Preterm	c-section	mix	male	PRJNA396794_N4_208	N4_208_040G1
SRR5963346	PRJNA396794	21344345	46	6.57143	35.5714	29	29_32	203	No	1	1382	USA	Preterm	c-section	mix	male	PRJNA396794_N4_208	N4_208_046G1
SRR5963347	PRJNA396794	19898124	8	1.14286	33.1429	32	29_32	224	No	1	1820	USA	Preterm	c-section	formula	male	PRJNA396794_N4_210	N4_210_008G1
SRR5963348	PRJNA396794	22804531	13	1.85714	33.8571	32	29_32	224	No	1	1820	USA	Preterm	c-section	formula	male	PRJNA396794_N4_210	N4_210_013G1
SRR5963349	PRJNA396794	22126330	8	1.14286	33.1429	32	29_32	224	No	1	1747	USA	Preterm	c-section	formula	female	PRJNA396794_N4_211	N4_211_008G1
SRR5963350	PRJNA396794	24200105	10	1.42857	33.4286	32	29_32	224	No	1	1747	USA	Preterm	c-section	formula	female	PRJNA396794_N4_211	N4_211_010G1
SRR5963351	PRJNA396794	20525278	16	2.28571	34.2857	32	29_32	224	No	1	1747	USA	Preterm	c-section	formula	female	PRJNA396794_N4_211	N4_211_016G1
SRR5963432	PRJNA396794	135142455	0	0	32	32	29_32	224	No	1	1242	USA	Preterm	c-section	formula	male	PRJNA396794_N4_212	N4_212_000G1
SRR5963352	PRJNA396794	18987195	8	1.14286	33.1429	32	29_32	224	No	1	1242	USA	Preterm	c-section	formula	male	PRJNA396794_N4_212	N4_212_008G1
SRR5963353	PRJNA396794	21739936	10	1.42857	33.4286	32	29_32	224	No	1	1242	USA	Preterm	c-section	formula	male	PRJNA396794_N4_212	N4_212_010G1
SRR5963354	PRJNA396794	22762832	12	1.71429	33.7143	32	29_32	224	No	1	1242	USA	Preterm	c-section	formula	male	PRJNA396794_N4_212	N4_212_012G1
SRR5963355	PRJNA396794	27887423	14	2	34	32	29_32	224	No	1	1242	USA	Preterm	c-section	formula	male	PRJNA396794_N4_212	N4_212_014G1
SRR5963356	PRJNA396794	22153550	18	2.57143	34.5714	32	29_32	224	No	1	1242	USA	Preterm	c-section	formula	male	PRJNA396794_N4_212	N4_212_018G1
SRR5963357	PRJNA396794	21611519	20	2.85714	34.8571	32	29_32	224	No	1	1242	USA	Preterm	c-section	formula	male	PRJNA396794_N4_212	N4_212_020G1
SRR5963358	PRJNA396794	25620702	5	0.714286	30.7143	30	29_32	210	Yes	1	1331	USA	NEC	vaginal	mix	male	PRJNA396794_N4_213	N4_213_005G1
SRR5963359	PRJNA396794	23454616	6	0.857143	30.8571	30	29_32	210	Yes	1	1331	USA	NEC	vaginal	mix	male	PRJNA396794_N4_213	N4_213_006G1
SRR5963360	PRJNA396794	25125054	6	0.857143	30.8571	30	29_32	210	Yes	1	1331	USA	NEC	vaginal	mix	male	PRJNA396794_N4_213	N4_213_006G2
SRR5963361	PRJNA396794	31065805	26	3.71429	33.7143	30	29_32	210	Yes	1	1331	USA	NEC	vaginal	mix	male	PRJNA396794_N4_213	N4_213_026G1
SRR5963362	PRJNA396794	29150319	29	4.14286	34.1429	30	29_32	210	Yes	1	1331	USA	NEC	vaginal	mix	male	PRJNA396794_N4_213	N4_213_029G1
SRR5963363	PRJNA396794	22422862	30	4.28571	34.2857	30	29_32	210	Yes	1	1331	USA	NEC	vaginal	mix	male	PRJNA396794_N4_213	N4_213_030G1
SRR5963434	PRJNA396794	71635777	0	0	30	30	29_32	210	No	1	1361	USA	Preterm	c-section	formula	female	PRJNA396794_N4_214	N4_214_000G1
SRR5963364	PRJNA396794	21066451	11	1.57143	31.5714	30	29_32	210	No	1	1361	USA	Preterm	c-section	formula	female	PRJNA396794_N4_214	N4_214_011G1
SRR5963365	PRJNA396794	28131002	14	2	32	30	29_32	210	No	1	1361	USA	Preterm	c-section	formula	female	PRJNA396794_N4_214	N4_214_014G1
SRR5963366	PRJNA396794	22438324	24	3.42857	33.4286	30	29_32	210	No	1	1361	USA	Preterm	c-section	formula	female	PRJNA396794_N4_214	N4_214_024G1
SRR605582	PRJNA63661	30195184	8	1.14286	24.1429	23	23_28	161	Yes	1	520	USA	NEC	vaginal			PRJNA63661_10131	10131.SN.08
SRR924851	PRJNA63661	29128216	8	1.14286	24.1429	23	23_28	161	Yes	1	520	USA	NEC	vaginal			PRJNA63661_10131	10131.SN.08
SRR924759	PRJNA63661	27713882	9	1.28571	29.2857	28	23_28	196	Yes	0	830	USA	NEC	c-section			PRJNA63661_10181	10181.ST.08
SRR924765	PRJNA63661	33448178	10	1.42857	29.4286	28	23_28	196	Yes	0	830	USA	NEC	c-section			PRJNA63661_10181	10181.ST.11
SRR917978	PRJNA63661	40062990	6	0.857143	27.8571	27	23_28	189	Yes	0	1070	USA	NEC	vaginal			PRJNA63661_10271	10271.ST.05
SRR918053	PRJNA63661	33238992	10	1.42857	28.4286	27	23_28	189	Yes	0	1070	USA	NEC	vaginal			PRJNA63661_10271	10271.ST.11
SRR918130	PRJNA63661	5540640	6	0.857143	26.8571	26	23_28	182	Yes	0	900	USA	NEC	c-section			PRJNA63661_10291	10291.ST.05
SRR918046	PRJNA63661	36245994	10	1.42857	27.4286	26	23_28	182	Yes	0	900	USA	NEC	c-section			PRJNA63661_10291	10291.ST.11
SRR918084	PRJNA63661	34941864	4	0.571429	27.5714	27	23_28	189	Yes	1	560	USA	NEC	c-section			PRJNA63661_10311	10311.ST.05
SRR1046220	PRJNA63661	24251924	16	2.28571	29.2857	27	23_28	189	Yes	1	560	USA	NEC	c-section			PRJNA63661_10311	10311.ST.14
SRR925116	PRJNA63661	29206534	6	0.857143	24.8571	24	23_28	168	Yes	1	690	USA	NEC	c-section			PRJNA63661_10402	10402.ST.05
SRR924761	PRJNA63661	26146666	6	0.857143	27.8571	27	23_28	189	Yes	1	1026	USA	NEC	c-section			PRJNA63661_10501	10501.ST.05
SRR924800	PRJNA63661	27396508	10	1.42857	28.4286	27	23_28	189	Yes	1	1026	USA	NEC	c-section			PRJNA63661_10501	10501.ST.11
SRR924790	PRJNA63661	29091512	11	1.57143	26.5714	25	23_28	175	Yes	1	860	USA	NEC	c-section			PRJNA63661_10521	10521.ST.11
SRR605615	PRJNA63661	31356166	14	2	27	25	23_28	175	Yes	1	860	USA	NEC	c-section			PRJNA63661_10521	10521.ST.14
SRR925008	PRJNA63661	24093882	10	1.42857	25.4286	24	23_28	168	Yes	1	680	USA	NEC	vaginal			PRJNA63661_10601	10601.ST.11
SRR924832	PRJNA63661	32052592	15	2.14286	25.1429	23	23_28	161	Yes	1	510	USA	NEC	vaginal			PRJNA63661_10701	10701.ST.14
SRR605624	PRJNA63661	34397168	20	2.85714	25.8571	23	23_28	161	Yes	1	510	USA	NEC	vaginal			PRJNA63661_10701	10701.ST.21
SRR600047	PRJNA63661	25454580	7	1	28	27	23_28	189	Yes	0	1057	USA	NEC	vaginal			PRJNA63661_10741	10741.ST.08
SRR599841	PRJNA63661	27343294	12	1.71429	28.7143	27	23_28	189	Yes	0	1057	USA	NEC	vaginal			PRJNA63661_10741	10741.ST.11
SRR917979	PRJNA63661	31924906	12	1.71429	28.7143	27	23_28	189	Yes	0	1057	USA	NEC	vaginal			PRJNA63661_10741	10741.ST.11
SRR599573	PRJNA63661	27879762	14	2	29	27	23_28	189	Yes	0	1057	USA	NEC	vaginal			PRJNA63661_10741	10741.ST.14
SRR1047054	PRJNA63661	16107924	5	0.714286	26.7143	26	23_28	182	Yes	0	1070	USA	NEC	c-section			PRJNA63661_11081	11081.ST.05.1
SRR1952337	PRJNA63661	62094086	8	1.14286	27.1429	26	23_28	182	Yes	0	1070	USA	NEC	c-section		male	PRJNA63661_11081	11081.ST.08.1
SRR917982	PRJNA63661	27892128	13	1.85714	27.8571	26	23_28	182	Yes	0	1070	USA	NEC	c-section			PRJNA63661_11081	11081.ST.14.1
SRR1073800	PRJNA63661	40630872	20	2.85714	28.8571	26	23_28	182	Yes	0	1070	USA	NEC	c-section			PRJNA63661_11081	11081.ST.21.1
SRR918006	PRJNA63661	33121656	8	1.14286	29.1429	28	23_28	196	Yes	1	1340	USA	NEC	c-section			PRJNA63661_11151	11151.ST.08.1
SRR918098	PRJNA63661	29080500	14	2	30	28	23_28	196	Yes	1	1340	USA	NEC	c-section			PRJNA63661_11151	11151.ST.14.1
SRR918000	PRJNA63661	45998966	14	2	26	24	23_28	168	Yes	0	415	USA	NEC	c-section			PRJNA63661_11181	11181.ST.11.1
SRR918030	PRJNA63661	29103582	10	1.42857	29.4286	28	23_28	196	Yes	0	973	USA	NEC	c-section			PRJNA63661_11381	11381.SN.11.1
SRR1952301	PRJNA63661	74164802	14	2	30	28	23_28	196	Yes	0	973	USA	NEC	c-section		male	PRJNA63661_11381	11381.ST.14.1
SRR918013	PRJNA63661	31587038	8	1.14286	26.1429	25	23_28	175	Yes	0	980	USA	NEC	c-section			PRJNA63661_11531	11531.ST.08.1
SRR918194	PRJNA63661	32236452	11	1.57143	26.5714	25	23_28	175	Yes	0	980	USA	NEC	c-section			PRJNA63661_11531	11531.ST.11.1
SRR1952226	PRJNA63661	51727682	14	2	27	25	23_28	175	Yes	0	980	USA	NEC	c-section			PRJNA63661_11531	11531.ST.14.1
SRR918083	PRJNA63661	36243132	11	1.57143	28.5714	27	23_28	189	Yes	1	1010	USA	NEC	c-section			PRJNA63661_11921	11921.ST.11.1
SRR1073866	PRJNA63661	37896116	14	2	29	27	23_28	189	Yes	1	1010	USA	NEC	c-section		male	PRJNA63661_11921	11921.ST.14.1
SRR1073857	PRJNA63661	28133394	20	2.85714	29.8571	27	23_28	189	Yes	1	1010	USA	NEC	c-section			PRJNA63661_11921	11921.ST.21.1
SRR924984	PRJNA63661	29368382	11	1.57143	25.5714	24	23_28	168	Yes	1	560	USA	NEC	vaginal			PRJNA63661_12221	12221.ST.11.1
SRR1952315	PRJNA63661	48654474	14	2	26	24	23_28	168	Yes	1	560	USA	NEC	vaginal		female	PRJNA63661_12221	12221.ST.14.1
SRR1073832	PRJNA63661	34931460	20	2.85714	26.8571	24	23_28	168	Yes	1	560	USA	NEC	vaginal			PRJNA63661_12221	12221.ST.21.1
SRR918134	PRJNA63661	28221718	7	1	25	24	23_28	168	Yes	1	840	USA	NEC	vaginal			PRJNA63661_12321	12321.ST.08.1
SRR918170	PRJNA63661	30593844	11	1.57143	25.5714	24	23_28	168	Yes	1	840	USA	NEC	vaginal			PRJNA63661_12321	12321.ST.11.1
SRR1952247	PRJNA63661	64641838	13	1.85714	25.8571	24	23_28	168	Yes	1	840	USA	NEC	vaginal		male	PRJNA63661_12321	12321.ST.14.1
SRR1073807	PRJNA63661	29480736	20	2.85714	26.8571	24	23_28	168	Yes	1	840	USA	NEC	vaginal			PRJNA63661_12321	12321.ST.21.1
SRR924863	PRJNA63661	26770954	9	1.28571	29.2857	28	23_28	196	Yes	0	559	USA	NEC	c-section			PRJNA63661_12511	12511.ST.08.1
SRR924951	PRJNA63661	32272194	10	1.42857	29.4286	28	23_28	196	Yes	0	559	USA	NEC	c-section			PRJNA63661_12511	12511.ST.11.1
SRR1073810	PRJNA63661	35934548	13	1.85714	29.8571	28	23_28	196	Yes	0	559	USA	NEC	c-section		female	PRJNA63661_12511	12511.ST.14.1
SRR924936	PRJNA63661	33964454	8	1.14286	27.1429	26	23_28	182	Yes	0	1150	USA	NEC	c-section			PRJNA63661_12641	12641.ST.08.1
SRR924919	PRJNA63661	23407070	15	2.14286	28.1429	26	23_28	182	Yes	0	1150	USA	NEC	c-section			PRJNA63661_12641	12641.ST.14.1
SRR1073818	PRJNA63661	49039758	19	2.71429	28.7143	26	23_28	182	Yes	0	1150	USA	NEC	c-section			PRJNA63661_12641	12641.ST.21.1
SRR924769	PRJNA63661	35870580	11	1.57143	24.5714	23	23_28	161	Yes	1	460	USA	NEC	vaginal			PRJNA63661_12701	12701.SN.11.1
SRR924730	PRJNA63661	34992308	8	1.14286	24.1429	23	23_28	161	Yes	1	460	USA	NEC	vaginal			PRJNA63661_12701	12701.ST.08.1
SRR1073850	PRJNA63661	38128724	13	1.85714	24.8571	23	23_28	161	Yes	1	460	USA	NEC	vaginal		female	PRJNA63661_12701	12701.ST.14.1
SRR1073870	PRJNA63661	39324554	20	2.85714	25.8571	23	23_28	161	Yes	1	460	USA	NEC	vaginal			PRJNA63661_12701	12701.ST.21.1
SRR1952292	PRJNA63661	51667206	10	1.42857	27.4286	26	23_28	182	Yes	1	1040	USA	NEC	vaginal		male	PRJNA63661_12801	12801.SN.10.1
SRR1073868	PRJNA63661	35598888	10	1.42857	24.4286	23	23_28	161	Yes	1	580	USA	NEC	vaginal		female	PRJNA63661_13001	13001.SN.10.1
SRR1952286	PRJNA63661	48350202	13	1.85714	28.8571	27	23_28	189	Yes	1	850	USA	NEC	c-section		male	PRJNA63661_20241	20241.ST.14.1
SRR1952267	PRJNA63661	49990808	20	2.85714	27.8571	25	23_28	175	Yes	0	860	USA	NEC	vaginal		female	PRJNA63661_20561	20561.ST.21.1
SRR1952261	PRJNA63661	50386338	7	1	25	24	23_28	168	Yes	0	770	USA	NEC	vaginal		male	PRJNA63661_21461	21461.ST.08.1
SRR1952242	PRJNA63661	52646840	10	1.42857	25.4286	24	23_28	168	Yes	0	770	USA	NEC	vaginal		male	PRJNA63661_21461	21461.ST.11.1
SRR924793	PRJNA63661	25220016	11	1.57143	25.5714	24	23_28	168	No	1	750	USA	Preterm	c-section			PRJNA63661_10051	10051.ST.11
SRR924801	PRJNA63661	31073902	7	1	27	26	23_28	182	No	0	900	USA	Preterm	vaginal			PRJNA63661_10071	10071.ST.08
SRR917971	PRJNA63661	27104230	10	1.42857	27.4286	26	23_28	182	No	0	900	USA	Preterm	vaginal			PRJNA63661_10071	10071.ST.11
SRR924820	PRJNA63661	26550	7	1	27	26	23_28	182	No	1	860	USA	Preterm	c-section			PRJNA63661_10072	10072.ST.08
SRR917981	PRJNA63661	35082600	7	1	28	27	23_28	189	No	0	1050	USA	Preterm	c-section			PRJNA63661_10101	10101.ST.08
SRR924830	PRJNA63661	26580934	10	1.42857	28.4286	27	23_28	189	No	0	1050	USA	Preterm	c-section			PRJNA63661_10101	10101.ST.11
SRR924736	PRJNA63661	34457064	7	1	28	27	23_28	189	No	0	850	USA	Preterm	c-section			PRJNA63661_10102	10102.ST.08
SRR1046163	PRJNA63661	25909152	10	1.42857	28.4286	27	23_28	189	No	0	850	USA	Preterm	c-section			PRJNA63661_10102	10102.ST.11
SRR1046171	PRJNA63661	19760078	10	1.42857	28.4286	27	23_28	189	No	0	750	USA	Preterm	c-section			PRJNA63661_10111	10111.SN.08
SRR1046179	PRJNA63661	17536210	5	0.714286	27.7143	27	23_28	189	No	0	1060	USA	Preterm	c-section			PRJNA63661_10141	10141.SN.05
SRR605600	PRJNA63661	32509396	10	1.42857	28.4286	27	23_28	189	No	0	1060	USA	Preterm	c-section			PRJNA63661_10141	10141.ST.11
SRR600144	PRJNA63661	6870250	22	3.14286	30.1429	27	23_28	189	No	0	1060	USA	Preterm	c-section			PRJNA63661_10141	10141.ST.21
SRR1046190	PRJNA63661	19606508	5	0.714286	24.7143	24	23_28	168	No	0	520	USA	Preterm	vaginal			PRJNA63661_10151	10151.ST.05
SRR924854	PRJNA63661	25866432	11	1.57143	25.5714	24	23_28	168	No	0	520	USA	Preterm	vaginal			PRJNA63661_10151	10151.ST.11
SRR1046192	PRJNA63661	18368430	7	1	25	24	23_28	168	No	0	680	USA	Preterm	vaginal			PRJNA63661_10161	10161.ST.05
SRR925017	PRJNA63661	25610848	10	1.42857	25.4286	24	23_28	168	No	0	680	USA	Preterm	vaginal			PRJNA63661_10161	10161.ST.11
SRR924764	PRJNA63661	32411846	10	1.42857	26.4286	25	23_28	175	No	0	620	USA	Preterm	c-section			PRJNA63661_10231	10231.ST.11
SRR918137	PRJNA63661	35125346	9	1.28571	24.2857	23	23_28	161	No	1	550	USA	Preterm	vaginal			PRJNA63661_10261	10261.ST.08
SRR918093	PRJNA63661	33182784	10	1.42857	24.4286	23	23_28	161	No	1	550	USA	Preterm	vaginal			PRJNA63661_10261	10261.ST.11
SRR918190	PRJNA63661	26802606	7	1	29	28	23_28	196	No	0	1100	USA	Preterm	vaginal			PRJNA63661_10301	10301.ST.08
SRR925004	PRJNA63661	33603200	10	1.42857	29.4286	28	23_28	196	No	0	1100	USA	Preterm	vaginal			PRJNA63661_10301	10301.ST.11
SRR643497	PRJNA63661	32824752	14	2	30	28	23_28	196	No	0	1100	USA	Preterm	vaginal			PRJNA63661_10301	10301.ST.14
SRR924893	PRJNA63661	27720762	7	1	29	28	23_28	196	No	0	1130	USA	Preterm	c-section			PRJNA63661_10351	10351.ST.08
SRR925110	PRJNA63661	31161552	10	1.42857	29.4286	28	23_28	196	No	0	1130	USA	Preterm	c-section			PRJNA63661_10351	10351.ST.11
SRR1046188	PRJNA63661	22133814	7	1	26	25	23_28	175	No	0	940	USA	Preterm	vaginal			PRJNA63661_10361	10361.ST.08
SRR924749	PRJNA63661	27048504	11	1.57143	26.5714	25	23_28	175	No	0	940	USA	Preterm	vaginal			PRJNA63661_10361	10361.ST.11
SRR1046183	PRJNA63661	19120296	4	0.571429	24.5714	24	23_28	168	No	1	540	USA	Preterm	c-section			PRJNA63661_10371	10371.ST.05
SRR924911	PRJNA63661	32375808	10	1.42857	25.4286	24	23_28	168	No	1	540	USA	Preterm	c-section			PRJNA63661_10371	10371.ST.11
SRR924852	PRJNA63661	37442674	10	1.42857	27.4286	26	23_28	182	No	0	647	USA	Preterm	c-section			PRJNA63661_10441	10441.ST.11.1
SRR924811	PRJNA63661	33036294	9	1.28571	26.2857	25	23_28	175	No	1	640	USA	Preterm	c-section			PRJNA63661_10451	10451.ST.08
SRR924875	PRJNA63661	32652374	10	1.42857	26.4286	25	23_28	175	No	1	640	USA	Preterm	c-section			PRJNA63661_10451	10451.ST.11
SRR1046173	PRJNA63661	19154412	4	0.571429	28.5714	28	23_28	196	No	0	1300	USA	Preterm	c-section			PRJNA63661_10471	10471.ST.05
SRR924773	PRJNA63661	23899582	11	1.57143	29.5714	28	23_28	196	No	0	1300	USA	Preterm	c-section			PRJNA63661_10471	10471.ST.11
SRR1046165	PRJNA63661	19302746	4	0.571429	28.5714	28	23_28	196	No	0	1350	USA	Preterm	c-section			PRJNA63661_10472	10472.ST.05
SRR924819	PRJNA63661	26152084	11	1.57143	29.5714	28	23_28	196	No	0	1350	USA	Preterm	c-section			PRJNA63661_10472	10472.ST.11
SRR924770	PRJNA63661	32678926	10	1.42857	27.4286	26	23_28	182	No	0	920	USA	Preterm	c-section			PRJNA63661_10541	10541.ST.11
SRR605579	PRJNA63661	30621620	13	1.85714	27.8571	26	23_28	182	No	0	920	USA	Preterm	c-section			PRJNA63661_10541	10541.ST.14
SRR599790	PRJNA63661	31201044	21	3	29	26	23_28	182	No	0	920	USA	Preterm	c-section			PRJNA63661_10541	10541.ST.21
SRR924806	PRJNA63661	31319364	7	1	27	26	23_28	182	No	0	925	USA	Preterm	c-section			PRJNA63661_10542	10542.ST.08
SRR924766	PRJNA63661	27490252	10	1.42857	27.4286	26	23_28	182	No	0	925	USA	Preterm	c-section			PRJNA63661_10542	10542.ST.11
SRR598956	PRJNA63661	34810648	14	2	28	26	23_28	182	No	0	925	USA	Preterm	c-section			PRJNA63661_10542	10542.ST.14
SRR924745	PRJNA63661	22680270	15	2.14286	28.1429	26	23_28	182	No	1	930	USA	Preterm	c-section			PRJNA63661_10551	10551.ST.14
SRR1046818	PRJNA63661	7948206	10	1.42857	27.4286	26	23_28	182	No	0	724	USA	Preterm	c-section			PRJNA63661_10552	10552.ST.11.1
SRR917976	PRJNA63661	40285658	10	1.42857	26.4286	25	23_28	175	No	1	950	USA	Preterm	vaginal			PRJNA63661_10561	10561.ST.11.1
SRR1046181	PRJNA63661	22534632	4	0.571429	28.5714	28	23_28	196	No	0	1020	USA	Preterm	c-section			PRJNA63661_10581	10581.ST.05
SRR924744	PRJNA63661	30675244	10	1.42857	29.4286	28	23_28	196	No	0	1020	USA	Preterm	c-section			PRJNA63661_10581	10581.ST.11
SRR924797	PRJNA63661	28400220	5	0.714286	24.7143	24	23_28	168	No	0	890	USA	Preterm	c-section			PRJNA63661_10591	10591.ST.05
SRR924813	PRJNA63661	33025352	4	0.571429	24.5714	24	23_28	168	No	1	800	USA	Preterm	c-section			PRJNA63661_10671	10671.ST.05
SRR925117	PRJNA63661	23964836	15	2.14286	26.1429	24	23_28	168	No	0	820	USA	Preterm	vaginal			PRJNA63661_10691	10691.ST.14
SRR925205	PRJNA63661	29390198	6	0.857143	28.8571	28	23_28	196	No	0	864	USA	Preterm	vaginal			PRJNA63661_10811	10811.ST.05
SRR605611	PRJNA63661	31222138	12	1.71429	29.7143	28	23_28	196	No	0	864	USA	Preterm	vaginal			PRJNA63661_10811	10811.ST.11
SRR1046172	PRJNA63661	20836322	6	0.857143	26.8571	26	23_28	182	No	1	740	USA	Preterm	vaginal			PRJNA63661_10871	10871.ST.05
SRR924952	PRJNA63661	34562276	6	0.857143	28.8571	28	23_28	196	No	0	1480	USA	Preterm	vaginal			PRJNA63661_10891	10891.ST.05
SRR924747	PRJNA63661	26316110	10	1.42857	29.4286	28	23_28	196	No	0	1480	USA	Preterm	vaginal			PRJNA63661_10891	10891.ST.11
SRR1952478	PRJNA63661	55085200	8	1.14286	30.1429	29	29_32	203	No	0	1390	USA	Preterm	c-section			PRJNA63661_11002	11002.ST.08.1
SRR1952470	PRJNA63661	42530246	13	1.85714	30.8571	29	29_32	203	No	0	1390	USA	Preterm	c-section			PRJNA63661_11002	11002.ST.14.1
SRR917972	PRJNA63661	30452098	14	2	25	23	23_28	161	No	0	630	USA	Preterm	c-section			PRJNA63661_11041	11041.ST.14.1
SRR924803	PRJNA63661	35200576	5	0.714286	27.7143	27	23_28	189	No	0	1210	USA	Preterm	vaginal			PRJNA63661_11091	11091.ST.05.1
SRR1073877	PRJNA63661	40619740	7	1	28	27	23_28	189	No	0	1210	USA	Preterm	vaginal		male	PRJNA63661_11091	11091.ST.08.1
SRR924757	PRJNA63661	34030550	10	1.42857	28.4286	27	23_28	189	No	0	1210	USA	Preterm	vaginal			PRJNA63661_11091	11091.ST.11.1
SRR1073853	PRJNA63661	49107662	13	1.85714	28.8571	27	23_28	189	No	0	1210	USA	Preterm	vaginal		male	PRJNA63661_11091	11091.ST.14.1
SRR924794	PRJNA63661	37100728	9	1.28571	29.2857	28	23_28	196	No	1	1460	USA	Preterm	vaginal			PRJNA63661_11111	11111.ST.08.1
SRR924734	PRJNA63661	36139664	10	1.42857	29.4286	28	23_28	196	No	1	1460	USA	Preterm	vaginal			PRJNA63661_11111	11111.ST.11.1
SRR1952471	PRJNA63661	57208622	13	1.85714	29.8571	28	23_28	196	No	1	1460	USA	Preterm	vaginal			PRJNA63661_11111	11111.ST.14.1
SRR917999	PRJNA63661	24848920	12	1.71429	29.7143	28	23_28	196	No	1	1380	USA	Preterm	vaginal			PRJNA63661_11112	11112.ST.14.1
SRR924966	PRJNA63661	28644268	11	1.57143	25.5714	24	23_28	168	No	1	690	USA	Preterm	c-section			PRJNA63661_11121	11121.ST.11.1
SRR924721	PRJNA63661	40639326	5	0.714286	28.7143	28	23_28	196	No	0	1160	USA	Preterm	c-section			PRJNA63661_11141	11141.ST.05.1
SRR925007	PRJNA63661	41501060	11	1.57143	29.5714	28	23_28	196	No	0	1160	USA	Preterm	c-section			PRJNA63661_11141	11141.ST.11.1
SRR1952314	PRJNA63661	53954746	13	1.85714	29.8571	28	23_28	196	No	0	1160	USA	Preterm	c-section		female	PRJNA63661_11141	11141.ST.14.1
SRR1073823	PRJNA63661	54580390	20	2.85714	30.8571	28	23_28	196	No	0	1160	USA	Preterm	c-section			PRJNA63661_11141	11141.ST.21.1
SRR1046170	PRJNA63661	20695870	4	0.571429	27.5714	27	23_28	189	No	0	1080	USA	Preterm	c-section			PRJNA63661_11161	11161.ST.05.1
SRR1073825	PRJNA63661	42566686	8	1.14286	28.1429	27	23_28	189	No	0	1080	USA	Preterm	c-section		male	PRJNA63661_11161	11161.ST.08.1
SRR918007	PRJNA63661	31259216	11	1.57143	28.5714	27	23_28	189	No	0	1080	USA	Preterm	c-section			PRJNA63661_11161	11161.SN.11.1
SRR1073809	PRJNA63661	36631622	14	2	29	27	23_28	189	No	0	1080	USA	Preterm	c-section			PRJNA63661_11161	11161.ST.14.1
SRR1952305	PRJNA63661	60327924	21	3	30	27	23_28	189	No	0	1080	USA	Preterm	c-section		male	PRJNA63661_11161	11161.ST.21.1
SRR1952283	PRJNA63661	56758284	21	3	30	27	23_28	189	No	0	1080	USA	Preterm	c-section			PRJNA63661_11161	11161.SN.21.1
SRR1046973	PRJNA63661	21075992	5	0.714286	28.7143	28	23_28	196	No	1	1395	USA	Preterm	vaginal			PRJNA63661_11171	11171.ST.05.1
SRR1046968	PRJNA63661	17013996	10	1.42857	29.4286	28	23_28	196	No	1	1395	USA	Preterm	vaginal			PRJNA63661_11171	11171.SN.11.1
SRR918106	PRJNA63661	30115516	5	0.714286	24.7143	24	23_28	168	No	1	690	USA	Preterm	vaginal			PRJNA63661_11191	11191.ST.05.1
SRR1073867	PRJNA63661	41997986	8	1.14286	25.1429	24	23_28	168	No	1	690	USA	Preterm	vaginal			PRJNA63661_11191	11191.ST.08.1
SRR924822	PRJNA63661	43845160	10	1.42857	25.4286	24	23_28	168	No	1	690	USA	Preterm	vaginal			PRJNA63661_11191	11191.ST.11.1
SRR924781	PRJNA63661	30157434	10	1.42857	25.4286	24	23_28	168	No	1	650	USA	Preterm	vaginal			PRJNA63661_11192	11192.ST.11.1
SRR924907	PRJNA63661	36523728	10	1.42857	25.4286	24	23_28	168	No	0	830	USA	Preterm	c-section			PRJNA63661_11201	11201.ST.11.1
SRR1046990	PRJNA63661	20666310	6	0.857143	24.8571	24	23_28	168	No	0	880	USA	Preterm	c-section			PRJNA63661_11202	11202.ST.05.1
SRR918097	PRJNA63661	36680216	10	1.42857	25.4286	24	23_28	168	No	0	880	USA	Preterm	c-section			PRJNA63661_11202	11202.ST.11.1
SRR1047023	PRJNA63661	19930302	6	0.857143	24.8571	24	23_28	168	No	0	1160	USA	Preterm	c-section			PRJNA63661_11211	11211.ST.05.1
SRR1046185	PRJNA63661	18683854	11	1.57143	25.5714	24	23_28	168	No	0	1160	USA	Preterm	c-section			PRJNA63661_11211	11211.ST.11.1
SRR1073848	PRJNA63661	53618206	13	1.85714	25.8571	24	23_28	168	No	0	1160	USA	Preterm	c-section		male	PRJNA63661_11211	11211.ST.14.1
SRR918012	PRJNA63661	33278806	9	1.28571	27.2857	26	23_28	182	No	0	810	USA	Preterm	c-section			PRJNA63661_11231	11231.ST.08.1
SRR917994	PRJNA63661	31384064	10	1.42857	27.4286	26	23_28	182	No	0	810	USA	Preterm	c-section			PRJNA63661_11231	11231.ST.11.1
SRR1046965	PRJNA63661	24715982	4	0.571429	26.5714	26	23_28	182	No	0	970	USA	Preterm	c-section			PRJNA63661_11232	11232.ST.05.1
SRR1073817	PRJNA63661	60693180	9	1.28571	27.2857	26	23_28	182	No	0	970	USA	Preterm	c-section		male	PRJNA63661_11232	11232.ST.08.1
SRR917991	PRJNA63661	35910780	10	1.42857	27.4286	26	23_28	182	No	0	970	USA	Preterm	c-section			PRJNA63661_11232	11232.ST.11.1
SRR1073799	PRJNA63661	45476480	13	1.85714	27.8571	26	23_28	182	No	0	970	USA	Preterm	c-section		male	PRJNA63661_11232	11232.ST.14.1
SRR1047031	PRJNA63661	23608474	7	1	29	28	23_28	196	No	0	1130	USA	Preterm	c-section			PRJNA63661_11241	11241.ST.08.1
SRR918057	PRJNA63661	28494620	11	1.57143	29.5714	28	23_28	196	No	0	1130	USA	Preterm	c-section			PRJNA63661_11241	11241.ST.11.1
SRR1952489	PRJNA63661	55942036	13	1.85714	29.8571	28	23_28	196	No	0	1130	USA	Preterm	c-section			PRJNA63661_11241	11241.ST.14.1
SRR918065	PRJNA63661	26065582	8	1.14286	28.1429	27	23_28	189	No	0	1150	USA	Preterm	c-section			PRJNA63661_11291	11291.ST.08.1
SRR917980	PRJNA63661	29700970	10	1.42857	28.4286	27	23_28	189	No	0	1150	USA	Preterm	c-section			PRJNA63661_11291	11291.ST.11.1
SRR1952253	PRJNA63661	59657224	14	2	29	27	23_28	189	No	0	1150	USA	Preterm	c-section		male	PRJNA63661_11291	11291.ST.14.1
SRR924924	PRJNA63661	43774576	5	0.714286	27.7143	27	23_28	189	No	0	1130	USA	Preterm	c-section			PRJNA63661_11292	11292.ST.05.1
SRR1073841	PRJNA63661	34069072	7	1	28	27	23_28	189	No	0	1130	USA	Preterm	c-section		male	PRJNA63661_11292	11292.ST.08.1
SRR918018	PRJNA63661	26440550	10	1.42857	28.4286	27	23_28	189	No	0	1130	USA	Preterm	c-section			PRJNA63661_11292	11292.ST.11.1
SRR1073835	PRJNA63661	37376504	14	2	29	27	23_28	189	No	0	1130	USA	Preterm	c-section		male	PRJNA63661_11292	11292.ST.14.1
SRR918139	PRJNA63661	27373204	12	1.71429	27.7143	26	23_28	182	No	0	910	USA	Preterm	c-section			PRJNA63661_11311	11311.SN.11.1
SRR1952560	PRJNA63661	47462608	14	2	28	26	23_28	182	No	0	910	USA	Preterm	c-section			PRJNA63661_11311	11311.ST.14.1
SRR1047020	PRJNA63661	18908430	4	0.571429	27.5714	27	23_28	189	No	0	814	USA	Preterm	vaginal			PRJNA63661_11341	11341.ST.05.1
SRR1073815	PRJNA63661	34294764	8	1.14286	28.1429	27	23_28	189	No	0	814	USA	Preterm	vaginal			PRJNA63661_11341	11341.ST.08.1
SRR924784	PRJNA63661	32040038	14	2	29	27	23_28	189	No	0	814	USA	Preterm	vaginal			PRJNA63661_11341	11341.ST.14.1
SRR1952321	PRJNA63661	64226112	20	2.85714	29.8571	27	23_28	189	No	0	814	USA	Preterm	vaginal		male	PRJNA63661_11341	11341.ST.21.1
SRR918019	PRJNA63661	25867980	7	1	27	26	23_28	182	No	0	1246	USA	Preterm	c-section			PRJNA63661_11351	11351.ST.05.1
SRR918022	PRJNA63661	32533352	11	1.57143	27.5714	26	23_28	182	No	0	1246	USA	Preterm	c-section			PRJNA63661_11351	11351.ST.11.1
SRR1046974	PRJNA63661	17251354	4	0.571429	28.5714	28	23_28	196	No	0	959	USA	Preterm	c-section			PRJNA63661_11361	11361.ST.05.1
SRR918085	PRJNA63661	39441408	12	1.71429	29.7143	28	23_28	196	No	0	959	USA	Preterm	c-section			PRJNA63661_11361	11361.ST.11.1
SRR1073861	PRJNA63661	41522332	13	1.85714	29.8571	28	23_28	196	No	0	959	USA	Preterm	c-section		male	PRJNA63661_11361	11361.ST.14.1
SRR918072	PRJNA63661	26151854	7	1	28	27	23_28	189	No	1	1040	USA	Preterm	c-section			PRJNA63661_11401	11401.ST.08.1
SRR917973	PRJNA63661	31346598	10	1.42857	28.4286	27	23_28	189	No	1	1040	USA	Preterm	c-section			PRJNA63661_11401	11401.ST.11.1
SRR1951504	PRJNA63661	46610650	14	2	29	27	23_28	189	No	1	1040	USA	Preterm	c-section		female	PRJNA63661_11401	11401.ST.14.1
SRR1073804	PRJNA63661	43751566	20	2.85714	29.8571	27	23_28	189	No	1	1040	USA	Preterm	c-section			PRJNA63661_11401	11401.ST.21.1
SRR918108	PRJNA63661	31768566	7	1	28	27	23_28	189	No	1	1130	USA	Preterm	c-section			PRJNA63661_11402	11402.ST.08.1
SRR918001	PRJNA63661	27558462	10	1.42857	28.4286	27	23_28	189	No	1	1130	USA	Preterm	c-section			PRJNA63661_11402	11402.SN.11.1
SRR1952474	PRJNA63661	56070900	20	2.85714	29.8571	27	23_28	189	No	1	1130	USA	Preterm	c-section			PRJNA63661_11402	11402.ST.21.1
SRR918116	PRJNA63661	27210450	7	1	28	27	23_28	189	No	0	1020	USA	Preterm	c-section			PRJNA63661_11412	11412.ST.08.1
SRR918056	PRJNA63661	29981450	11	1.57143	28.5714	27	23_28	189	No	0	1020	USA	Preterm	c-section			PRJNA63661_11412	11412.ST.11.1
SRR1073813	PRJNA63661	36468146	20	2.85714	29.8571	27	23_28	189	No	0	1020	USA	Preterm	c-section			PRJNA63661_11412	11412.ST.21.1
SRR1073837	PRJNA63661	36016094	22	3.14286	31.1429	28	23_28	196	No	0	1120	USA	Preterm	c-section			PRJNA63661_11421	11421.ST.21.1
SRR1073856	PRJNA63661	3609724	22	3.14286	31.1429	28	23_28	196	No	0	1120	USA	Preterm	c-section			PRJNA63661_11421	11421.SN.21.1
SRR1952479	PRJNA63661	76770804	8	1.14286	27.1429	26	23_28	182	No	1	830	USA	Preterm	vaginal			PRJNA63661_11441	11441.ST.08.1
SRR1047015	PRJNA63661	15906450	10	1.42857	27.4286	26	23_28	182	No	1	830	USA	Preterm	vaginal			PRJNA63661_11441	11441.SN.11.1
SRR918003	PRJNA63661	29119734	9	1.28571	25.2857	24	23_28	168	No	1	760	USA	Preterm	c-section			PRJNA63661_11461	11461.ST.08.1
SRR1952290	PRJNA63661	55177070	20	2.85714	26.8571	24	23_28	168	No	1	760	USA	Preterm	c-section			PRJNA63661_11461	11461.ST.21.1
SRR918010	PRJNA63661	30182408	4	0.571429	24.5714	24	23_28	168	No	1	940	USA	Preterm	c-section			PRJNA63661_11462	11462.ST.05.1
SRR918105	PRJNA63661	31888648	9	1.28571	25.2857	24	23_28	168	No	1	680	USA	Preterm	c-section			PRJNA63661_11501	11501.ST.08.1
SRR918047	PRJNA63661	36558766	10	1.42857	25.4286	24	23_28	168	No	1	680	USA	Preterm	c-section			PRJNA63661_11501	11501.SN.11.1
SRR1073846	PRJNA63661	32085226	20	2.85714	26.8571	24	23_28	168	No	1	680	USA	Preterm	c-section			PRJNA63661_11501	11501.ST.21.1
SRR924743	PRJNA63661	70010710	7	1	27	26	23_28	182	No	0	760	USA	Preterm	c-section			PRJNA63661_11541	11541.ST.08.1
SRR1047043	PRJNA63661	23444736	14	2	28	26	23_28	182	No	0	760	USA	Preterm	c-section			PRJNA63661_11541	11541.ST.14.1
SRR1073828	PRJNA63661	55949506	22	3.14286	29.1429	26	23_28	182	No	0	760	USA	Preterm	c-section			PRJNA63661_11541	11541.ST.21.1
SRR924771	PRJNA63661	22808368	7	1	27	26	23_28	182	No	0	760	USA	Preterm	c-section			PRJNA63661_11542	11542.ST.05.1
SRR1047002	PRJNA63661	19900468	6	0.857143	24.8571	24	23_28	168	No	0	1230	USA	Preterm	vaginal			PRJNA63661_11621	11621.ST.05.1
SRR924782	PRJNA63661	26777556	10	1.42857	25.4286	24	23_28	168	No	0	1230	USA	Preterm	vaginal			PRJNA63661_11621	11621.SN.11.1
SRR1952466	PRJNA63661	53928108	13	1.85714	25.8571	24	23_28	168	No	0	1230	USA	Preterm	vaginal			PRJNA63661_11621	11621.ST.14.1
SRR1046966	PRJNA63661	19060928	4	0.571429	28.5714	28	23_28	196	No	0	1260	USA	Preterm	c-section			PRJNA63661_11631	11631.ST.05.1
SRR1073819	PRJNA63661	37249736	9	1.28571	29.2857	28	23_28	196	No	0	1260	USA	Preterm	c-section		male	PRJNA63661_11631	11631.ST.08.1
SRR1046161	PRJNA63661	24563262	10	1.42857	29.4286	28	23_28	196	No	0	1260	USA	Preterm	c-section			PRJNA63661_11631	11631.SN.11.1
SRR1952225	PRJNA63661	46323400	13	1.85714	29.8571	28	23_28	196	No	0	1260	USA	Preterm	c-section		male	PRJNA63661_11631	11631.ST.14.1
SRR1073814	PRJNA63661	34225048	21	3	31	28	23_28	196	No	0	1260	USA	Preterm	c-section			PRJNA63661_11631	11631.ST.21.1
SRR918158	PRJNA63661	33960082	6	0.857143	28.8571	28	23_28	196	No	0	540	USA	Preterm	c-section			PRJNA63661_11632	11632.ST.05.1
SRR918099	PRJNA63661	27481886	10	1.42857	29.4286	28	23_28	196	No	0	540	USA	Preterm	c-section			PRJNA63661_11632	11632.SN.11.1
SRR1952556	PRJNA63661	69888230	13	1.85714	29.8571	28	23_28	196	No	0	540	USA	Preterm	c-section			PRJNA63661_11632	11632.ST.14.1
SRR1952500	PRJNA63661	51625718	21	3	31	28	23_28	196	No	0	540	USA	Preterm	c-section			PRJNA63661_11632	11632.ST.21.1
SRR918045	PRJNA63661	31277342	14	2	28	26	23_28	182	No	0	860	USA	Preterm	vaginal			PRJNA63661_11681	11681.ST.14.1
SRR1073801	PRJNA63661	43822450	21	3	29	26	23_28	182	No	0	860	USA	Preterm	vaginal			PRJNA63661_11681	11681.ST.21.1
SRR1952483	PRJNA63661	76157812	21	3	29	26	23_28	182	No	0	860	USA	Preterm	vaginal			PRJNA63661_11681	11681.SN.21.1
SRR1046178	PRJNA63661	19160646	6	0.857143	26.8571	26	23_28	182	No	1	950	USA	Preterm	vaginal			PRJNA63661_11691	11691.SN.05.1
SRR918064	PRJNA63661	24725944	15	2.14286	28.1429	26	23_28	182	No	1	950	USA	Preterm	vaginal			PRJNA63661_11691	11691.ST.14.1
SRR1073844	PRJNA63661	23024596	20	2.85714	28.8571	26	23_28	182	No	1	950	USA	Preterm	vaginal			PRJNA63661_11691	11691.ST.21.1
SRR918037	PRJNA63661	28331866	15	2.14286	30.1429	28	23_28	196	No	0	1170	USA	Preterm	c-section			PRJNA63661_11701	11701.ST.14.1
SRR918005	PRJNA63661	28772180	4	0.571429	27.5714	27	23_28	189	No	0	1075	USA	Preterm	vaginal			PRJNA63661_11721	11721.ST.05.1
SRR917996	PRJNA63661	34204726	11	1.57143	28.5714	27	23_28	189	No	0	1075	USA	Preterm	vaginal			PRJNA63661_11721	11721.ST.08.1
SRR1952282	PRJNA63661	50632994	12	1.71429	28.7143	27	23_28	189	No	0	1075	USA	Preterm	vaginal		female	PRJNA63661_11721	11721.SN.11.1
SRR1952289	PRJNA63661	57802652	15	2.14286	29.1429	27	23_28	189	No	0	1075	USA	Preterm	vaginal		female	PRJNA63661_11721	11721.ST.14.1
SRR1952288	PRJNA63661	49936254	22	3.14286	30.1429	27	23_28	189	No	0	1075	USA	Preterm	vaginal		female	PRJNA63661_11721	11721.ST.21.1
SRR1046169	PRJNA63661	20060622	8	1.14286	29.1429	28	23_28	196	No	0	1080	USA	Preterm	vaginal			PRJNA63661_11731	11731.ST.08.1
SRR1047006	PRJNA63661	15319928	14	2	30	28	23_28	196	No	0	1080	USA	Preterm	vaginal			PRJNA63661_11731	11731.ST.14.1
SRR918109	PRJNA63661	29639032	11	1.57143	25.5714	24	23_28	168	No	1	680	USA	Preterm	vaginal			PRJNA63661_11781	11781.SN.11.1
SRR924776	PRJNA63661	26615792	11	1.57143	24.5714	23	23_28	161	No	0	600	USA	Preterm	c-section			PRJNA63661_11792	11792.ST.11.1
SRR918110	PRJNA63661	30596070	3	0.428571	25.4286	25	23_28	175	No	0	625	USA	Preterm	c-section			PRJNA63661_11821	11821.SN.05.1
SRR1952265	PRJNA63661	54516016	4	0.571429	25.5714	25	23_28	175	No	0	625	USA	Preterm	c-section		male	PRJNA63661_11821	11821.ST.05.1
SRR1952274	PRJNA63661	56228638	7	1	26	25	23_28	175	No	0	625	USA	Preterm	c-section		male	PRJNA63661_11821	11821.ST.08.1
SRR917998	PRJNA63661	32496638	10	1.42857	26.4286	25	23_28	175	No	0	625	USA	Preterm	c-section			PRJNA63661_11821	11821.ST.11.1
SRR1952297	PRJNA63661	71290066	13	1.85714	26.8571	25	23_28	175	No	0	625	USA	Preterm	c-section			PRJNA63661_11821	11821.ST.14.1
SRR1047003	PRJNA63661	18853968	5	0.714286	28.7143	28	23_28	196	No	0	1110	USA	Preterm	c-section			PRJNA63661_11861	11861.ST.05.1
SRR918050	PRJNA63661	29871958	10	1.42857	29.4286	28	23_28	196	No	0	1110	USA	Preterm	c-section			PRJNA63661_11861	11861.ST.11.1
SRR1952275	PRJNA63661	51411512	13	1.85714	29.8571	28	23_28	196	No	0	1110	USA	Preterm	c-section		female	PRJNA63661_11861	11861.ST.14.1
SRR1046992	PRJNA63661	18866530	4	0.571429	28.5714	28	23_28	196	No	0	1180	USA	Preterm	c-section			PRJNA63661_11862	11862.ST.05.1
SRR924897	PRJNA63661	24743386	10	1.42857	29.4286	28	23_28	196	No	0	1180	USA	Preterm	c-section			PRJNA63661_11862	11862.ST.11.1
SRR1952493	PRJNA63661	51990022	14	2	30	28	23_28	196	No	0	1180	USA	Preterm	c-section			PRJNA63661_11862	11862.ST.14.1A
SRR1952476	PRJNA63661	74808448	20	2.85714	30.8571	28	23_28	196	No	0	1180	USA	Preterm	c-section			PRJNA63661_11862	11862.ST.21.1
SRR924862	PRJNA63661	27529480	6	0.857143	24.8571	24	23_28	168	No	1	650	USA	Preterm	vaginal			PRJNA63661_11871	11871.ST.05.1
SRR1047010	PRJNA63661	17481928	10	1.42857	25.4286	24	23_28	168	No	1	650	USA	Preterm	vaginal			PRJNA63661_11871	11871.SN.11.1
SRR917975	PRJNA63661	35396670	5	0.714286	27.7143	27	23_28	189	No	0	810	USA	Preterm	c-section			PRJNA63661_11891	11891.SN.05.1
SRR1952335	PRJNA63661	52327574	9	1.28571	28.2857	27	23_28	189	No	0	810	USA	Preterm	c-section		male	PRJNA63661_11891	11891.ST.08.1
SRR1145952	PRJNA63661	2814134	10	1.42857	28.4286	27	23_28	189	No	0	810	USA	Preterm	c-section			PRJNA63661_11891	nd
SRR917988	PRJNA63661	28928100	10	1.42857	28.4286	27	23_28	189	No	0	810	USA	Preterm	c-section			PRJNA63661_11891	11891.ST.11.1
SRR1952285	PRJNA63661	53174880	15	2.14286	29.1429	27	23_28	189	No	0	810	USA	Preterm	c-section		male	PRJNA63661_11891	11891.ST.14.1
SRR1073830	PRJNA63661	62509698	21	3	30	27	23_28	189	No	0	810	USA	Preterm	c-section		male	PRJNA63661_11891	11891.ST.21.1
SRR924942	PRJNA63661	36949586	5	0.714286	26.7143	26	23_28	182	No	1	790	USA	Preterm	vaginal			PRJNA63661_11911	11911.ST.05.1
SRR917983	PRJNA63661	24631272	10	1.42857	27.4286	26	23_28	182	No	1	790	USA	Preterm	vaginal			PRJNA63661_11911	11911.SN.11.1
SRR1952246	PRJNA63661	41487262	14	2	28	26	23_28	182	No	1	790	USA	Preterm	vaginal		female	PRJNA63661_11911	11911.ST.14.1
SRR1073876	PRJNA63661	40068826	20	2.85714	28.8571	26	23_28	182	No	1	790	USA	Preterm	vaginal			PRJNA63661_11911	11911.ST.21.1
SRR925020	PRJNA63661	40831146	6	0.857143	26.8571	26	23_28	182	No	0	780	USA	Preterm	vaginal			PRJNA63661_11912	11912.ST.05.1
SRR918122	PRJNA63661	26636880	14	2	28	26	23_28	182	No	0	780	USA	Preterm	vaginal			PRJNA63661_11912	11912.ST.14.1
SRR1073854	PRJNA63661	36465124	21	3	29	26	23_28	182	No	0	780	USA	Preterm	vaginal			PRJNA63661_11912	11912.ST.21.1
SRR925016	PRJNA63661	35951140	4	0.571429	27.5714	27	23_28	189	No	0	1209	USA	Preterm	vaginal			PRJNA63661_11961	11961.SN.05.1
SRR918016	PRJNA63661	31363210	11	1.57143	28.5714	27	23_28	189	No	0	1209	USA	Preterm	vaginal			PRJNA63661_11961	11961.SN.11.1
SRR1952300	PRJNA63661	64656492	13	1.85714	28.8571	27	23_28	189	No	0	1209	USA	Preterm	vaginal		male	PRJNA63661_11961	11961.ST.14.1
SRR1952244	PRJNA63661	60019928	21	3	30	27	23_28	189	No	0	1209	USA	Preterm	vaginal		male	PRJNA63661_11961	11961.ST.21.1
SRR1952306	PRJNA63661	57757820	21	3	30	27	23_28	189	No	0	1209	USA	Preterm	vaginal		male	PRJNA63661_11961	11961.SN.21.1
SRR1046246	PRJNA63661	27693388	6	0.857143	27.8571	27	23_28	189	No	0	955	USA	Preterm	c-section			PRJNA63661_11962	11962.ST.05.1
SRR917974	PRJNA63661	31156698	11	1.57143	28.5714	27	23_28	189	No	0	955	USA	Preterm	c-section			PRJNA63661_11962	11962.SN.11.1
SRR1073872	PRJNA63661	34393516	14	2	29	27	23_28	189	No	0	955	USA	Preterm	c-section		female	PRJNA63661_11962	11962.ST.14.1
SRR1952260	PRJNA63661	47057748	21	3	30	27	23_28	189	No	0	955	USA	Preterm	c-section		female	PRJNA63661_11962	11962.ST.21.1
SRR924728	PRJNA63661	26474948	10	1.42857	29.4286	28	23_28	196	No	0	1350	USA	Preterm	vaginal			PRJNA63661_11981	11981.SN.11.1
SRR1073803	PRJNA63661	41713230	14	2	30	28	23_28	196	No	0	1350	USA	Preterm	vaginal		female	PRJNA63661_11981	11981.ST.14.1
SRR1073811	PRJNA63661	29869652	21	3	31	28	23_28	196	No	0	1350	USA	Preterm	vaginal			PRJNA63661_11981	11981.ST.21.1
SRR925099	PRJNA63661	31891620	8	1.14286	29.1429	28	23_28	196	No	1	810	USA	Preterm	c-section			PRJNA63661_12021	12021.ST.08.1
SRR918031	PRJNA63661	31089242	10	1.42857	29.4286	28	23_28	196	No	1	810	USA	Preterm	c-section			PRJNA63661_12021	12021.ST.11.1
SRR1046167	PRJNA63661	21398088	7	1	24	23	23_28	161	No	0	690	USA	Preterm	vaginal			PRJNA63661_12031	12031.ST.05.1
SRR924865	PRJNA63661	30857416	4	0.571429	28.5714	28	23_28	196	No	1	1143	USA	Preterm	c-section			PRJNA63661_12072	12072.ST.05.1
SRR1073855	PRJNA63661	41880144	8	1.14286	29.1429	28	23_28	196	No	0	1350	USA	Preterm	vaginal		male	PRJNA63661_12121	12121.ST.08.1
SRR918011	PRJNA63661	31261028	8	1.14286	29.1429	28	23_28	196	No	0	1350	USA	Preterm	vaginal			PRJNA63661_12121	12121.SN.05.1
SRR918025	PRJNA63661	31264860	11	1.57143	29.5714	28	23_28	196	No	0	1350	USA	Preterm	vaginal			PRJNA63661_12121	12121.SN.11.1
SRR1073834	PRJNA63661	39883492	13	1.85714	29.8571	28	23_28	196	No	0	1350	USA	Preterm	vaginal		male	PRJNA63661_12121	12121.ST.14.1
SRR1073863	PRJNA63661	34264618	20	2.85714	30.8571	28	23_28	196	No	0	1350	USA	Preterm	vaginal		male	PRJNA63661_12121	12121.ST.21.1
SRR925064	PRJNA63661	25252726	11	1.57143	25.5714	24	23_28	168	No	1	800	USA	Preterm	vaginal			PRJNA63661_12151	12151.ST.11.1
SRR1952467	PRJNA63661	60809796	20	2.85714	26.8571	24	23_28	168	No	1	800	USA	Preterm	vaginal			PRJNA63661_12151	12151.ST.21.1
SRR924913	PRJNA63661	29505002	7	1	29	28	23_28	196	No	0	800	USA	Preterm	c-section			PRJNA63661_12211	12211.ST.08.1
SRR918017	PRJNA63661	33493494	10	1.42857	29.4286	28	23_28	196	No	0	800	USA	Preterm	c-section			PRJNA63661_12211	12211.SN.11.1
SRR1952477	PRJNA63661	45781056	14	2	30	28	23_28	196	No	0	800	USA	Preterm	c-section			PRJNA63661_12211	12211.ST.14.1
SRR1952550	PRJNA63661	53190994	20	2.85714	30.8571	28	23_28	196	No	0	800	USA	Preterm	c-section			PRJNA63661_12211	12211.ST.21.1
SRR918112	PRJNA63661	33079832	9	1.28571	27.2857	26	23_28	182	No	0	730	USA	Preterm	vaginal			PRJNA63661_12251	12251.ST.08.1
SRR918101	PRJNA63661	27566372	11	1.57143	27.5714	26	23_28	182	No	0	730	USA	Preterm	vaginal			PRJNA63661_12251	12251.ST.11.1
SRR1073827	PRJNA63661	38308254	14	2	28	26	23_28	182	No	0	730	USA	Preterm	vaginal		male	PRJNA63661_12251	12251.ST.14.1
SRR1073845	PRJNA63661	33960572	21	3	29	26	23_28	182	No	0	730	USA	Preterm	vaginal			PRJNA63661_12251	12251.ST.21.1
SRR924956	PRJNA63661	32272476	5	0.714286	28.7143	28	23_28	196	No	0	1210	USA	Preterm	vaginal			PRJNA63661_12261	12261.SN.05.1
SRR1073840	PRJNA63661	31743188	8	1.14286	29.1429	28	23_28	196	No	0	1210	USA	Preterm	vaginal		male	PRJNA63661_12261	12261.ST.08.1
SRR918008	PRJNA63661	30043756	10	1.42857	29.4286	28	23_28	196	No	0	1210	USA	Preterm	vaginal			PRJNA63661_12261	12261.ST.11.1
SRR1952303	PRJNA63661	56040664	14	2	30	28	23_28	196	No	0	1210	USA	Preterm	vaginal		male	PRJNA63661_12261	12261.ST.14.1
SRR1952245	PRJNA63661	57988896	21	3	31	28	23_28	196	No	0	1210	USA	Preterm	vaginal			PRJNA63661_12261	12261.ST.21.1
SRR924738	PRJNA63661	32824358	5	0.714286	28.7143	28	23_28	196	No	0	1230	USA	Preterm	c-section			PRJNA63661_12271	12271.SN.05.1
SRR918080	PRJNA63661	33502550	10	1.42857	29.4286	28	23_28	196	No	0	1230	USA	Preterm	c-section			PRJNA63661_12271	12271.SN.11.1
SRR1073849	PRJNA63661	38095204	14	2	30	28	23_28	196	No	0	1230	USA	Preterm	c-section		female	PRJNA63661_12271	12271.ST.14.1
SRR974664	PRJNA63661	33020218	5	0.714286	26.7143	26	23_28	182	No	0	790	USA	Preterm	vaginal			PRJNA63661_12281	12281.ST.05.1
SRR918026	PRJNA63661	29340544	8	1.14286	29.1429	28	23_28	196	No	0	1360	USA	Preterm	vaginal			PRJNA63661_12311	12311.ST.08.1
SRR924722	PRJNA63661	29405112	11	1.57143	29.5714	28	23_28	196	No	0	1360	USA	Preterm	vaginal			PRJNA63661_12311	12311.ST.11.1
SRR1073822	PRJNA63661	36958246	13	1.85714	29.8571	28	23_28	196	No	0	1360	USA	Preterm	vaginal		male	PRJNA63661_12311	12311.ST.14.1
SRR1073806	PRJNA63661	42200770	20	2.85714	30.8571	28	23_28	196	No	0	1360	USA	Preterm	vaginal			PRJNA63661_12311	12311.ST.21.1
SRR924916	PRJNA63661	33932476	8	1.14286	29.1429	28	23_28	196	No	0	1340	USA	Preterm	vaginal			PRJNA63661_12312	12312.ST.08.1
SRR1046212	PRJNA63661	18203314	10	1.42857	29.4286	28	23_28	196	No	0	1340	USA	Preterm	vaginal			PRJNA63661_12312	12312.ST.11.1
SRR924779	PRJNA63661	39673904	5	0.714286	28.7143	28	23_28	196	No	0	1030	USA	Preterm	vaginal			PRJNA63661_12331	12331.SN.05.1
SRR1952561	PRJNA63661	58291772	8	1.14286	29.1429	28	23_28	196	No	0	1030	USA	Preterm	vaginal			PRJNA63661_12331	12331.ST.08.1
SRR918020	PRJNA63661	25391320	11	1.57143	29.5714	28	23_28	196	No	0	1030	USA	Preterm	vaginal			PRJNA63661_12331	12331.ST.11.1
SRR1952465	PRJNA63661	58773302	14	2	30	28	23_28	196	No	0	1030	USA	Preterm	vaginal			PRJNA63661_12331	12331.ST.14.1
SRR924750	PRJNA63661	34103598	5	0.714286	27.7143	27	23_28	189	No	0	600	USA	Preterm	c-section			PRJNA63661_12351	12351.SN.05.1
SRR1952252	PRJNA63661	47166320	9	1.28571	28.2857	27	23_28	189	No	0	600	USA	Preterm	c-section		male	PRJNA63661_12351	12351.ST.08.1
SRR918218	PRJNA63661	27846106	11	1.57143	28.5714	27	23_28	189	No	0	600	USA	Preterm	c-section			PRJNA63661_12351	12351.SN.11.1
SRR1073831	PRJNA63661	34990654	13	1.85714	28.8571	27	23_28	189	No	0	600	USA	Preterm	c-section		male	PRJNA63661_12351	12351.ST.14.1
SRR1073829	PRJNA63661	46622772	20	2.85714	29.8571	27	23_28	189	No	0	600	USA	Preterm	c-section			PRJNA63661_12351	12351.ST.21.1
SRR918023	PRJNA63661	29060988	9	1.28571	25.2857	24	23_28	168	No	1	740	USA	Preterm	c-section			PRJNA63661_12361	12361.ST.08.1
SRR918095	PRJNA63661	29934056	11	1.57143	25.5714	24	23_28	168	No	1	740	USA	Preterm	c-section			PRJNA63661_12361	12361.SN.11.1
SRR917977	PRJNA63661	34314262	7	1	26	25	23_28	175	No	0	730	USA	Preterm	vaginal			PRJNA63661_12391	12391.ST.08.1
SRR924724	PRJNA63661	35381590	11	1.57143	26.5714	25	23_28	175	No	0	730	USA	Preterm	vaginal			PRJNA63661_12391	12391.ST.11.1
SRR1073873	PRJNA63661	43365394	13	1.85714	26.8571	25	23_28	175	No	0	730	USA	Preterm	vaginal		female	PRJNA63661_12391	12391.ST.14.1
SRR918156	PRJNA63661	25369798	10	1.42857	26.4286	25	23_28	175	No	0	790	USA	Preterm	vaginal			PRJNA63661_12392	12392.ST.11.1
SRR1952464	PRJNA63661	50479670	13	1.85714	26.8571	25	23_28	175	No	0	790	USA	Preterm	vaginal			PRJNA63661_12392	12392.ST.14.1
SRR918135	PRJNA63661	38026976	12	1.71429	28.7143	27	23_28	189	No	0	1084	USA	Preterm	c-section			PRJNA63661_12421	12421.SN.11.1
SRR918123	PRJNA63661	31967830	9	1.28571	26.2857	25	23_28	175	No	1	755	USA	Preterm	vaginal			PRJNA63661_12431	12431.ST.08.1A
SRR924847	PRJNA63661	32702926	10	1.42857	26.4286	25	23_28	175	No	1	755	USA	Preterm	vaginal			PRJNA63661_12431	12431.ST.11.1
SRR1952243	PRJNA63661	43078542	13	1.85714	26.8571	25	23_28	175	No	1	755	USA	Preterm	vaginal		female	PRJNA63661_12431	12431.ST.14.1
SRR1952291	PRJNA63661	51929328	20	2.85714	27.8571	25	23_28	175	No	1	755	USA	Preterm	vaginal		female	PRJNA63661_12431	12431.ST.21.1
SRR918168	PRJNA63661	35149786	8	1.14286	29.1429	28	23_28	196	No	0	895	USA	Preterm	c-section			PRJNA63661_12491	12491.ST.08.1
SRR917987	PRJNA63661	32678702	10	1.42857	29.4286	28	23_28	196	No	0	895	USA	Preterm	c-section			PRJNA63661_12491	12491.ST.11.1
SRR924772	PRJNA63661	29129966	8	1.14286	29.1429	28	23_28	196	No	0	1092	USA	Preterm	c-section			PRJNA63661_12512	12512.ST.08.1
SRR924850	PRJNA63661	26735450	10	1.42857	29.4286	28	23_28	196	No	0	1092	USA	Preterm	c-section			PRJNA63661_12512	12512.ST.11.1
SRR917985	PRJNA63661	30639028	9	1.28571	28.2857	27	23_28	189	No	0	1066	USA	Preterm	vaginal			PRJNA63661_12521	12521.ST.08.1
SRR917989	PRJNA63661	30009604	14	2	29	27	23_28	189	No	0	1066	USA	Preterm	vaginal			PRJNA63661_12521	12521.SN.11.1
SRR1952277	PRJNA63661	56503616	15	2.14286	29.1429	27	23_28	189	No	0	1066	USA	Preterm	vaginal		female	PRJNA63661_12521	12521.ST.14.1
SRR1073820	PRJNA63661	36961272	21	3	30	27	23_28	189	No	0	1066	USA	Preterm	vaginal			PRJNA63661_12521	12521.ST.21.1
SRR917997	PRJNA63661	31960798	13	1.85714	26.8571	25	23_28	175	No	0	750	USA	Preterm	vaginal			PRJNA63661_12541	12541.ST.14.1
SRR924737	PRJNA63661	23140880	6	0.857143	26.8571	26	23_28	182	No	0	904	USA	Preterm	c-section			PRJNA63661_12571	12571.ST.05.1
SRR1046182	PRJNA63661	16458256	7	1	28	27	23_28	189	No	0	601	USA	Preterm	c-section			PRJNA63661_12601	12601.ST.08.1
SRR924997	PRJNA63661	33138010	10	1.42857	28.4286	27	23_28	189	No	0	601	USA	Preterm	c-section			PRJNA63661_12601	12601.SN.11.1
SRR1952248	PRJNA63661	66816054	15	2.14286	29.1429	27	23_28	189	No	0	601	USA	Preterm	c-section		female	PRJNA63661_12601	12601.ST.14.1
SRR1073864	PRJNA63661	56739554	20	2.85714	29.8571	27	23_28	189	No	0	601	USA	Preterm	c-section			PRJNA63661_12601	12601.ST.21.1
SRR924755	PRJNA63661	90460	10	1.42857	29.4286	28	23_28	196	No	0	1741	USA	Preterm	vaginal			PRJNA63661_12611	12611.SN.11.1
SRR925226	PRJNA63661	27241474	4	0.571429	27.5714	27	23_28	189	No	0	1123	USA	Preterm	c-section			PRJNA63661_12621	12621.SN.05.1
SRR918034	PRJNA63661	28317632	10	1.42857	28.4286	27	23_28	189	No	0	1123	USA	Preterm	c-section			PRJNA63661_12621	12621.SN.11.1
SRR1952473	PRJNA63661	59325712	16	2.28571	29.2857	27	23_28	189	No	0	1123	USA	Preterm	c-section			PRJNA63661_12621	12621.ST.14.1
SRR1952475	PRJNA63661	83276970	21	3	30	27	23_28	189	No	0	1123	USA	Preterm	c-section			PRJNA63661_12621	12621.ST.21.1
SRR924729	PRJNA63661	29040612	5	0.714286	26.7143	26	23_28	182	No	0	1049	USA	Preterm	c-section			PRJNA63661_12631	12631.SN.05.1
SRR918143	PRJNA63661	24300986	10	1.42857	27.4286	26	23_28	182	No	0	1049	USA	Preterm	c-section			PRJNA63661_12631	12631.ST.11.1
SRR1073805	PRJNA63661	19143302	14	2	28	26	23_28	182	No	0	1049	USA	Preterm	c-section		female	PRJNA63661_12631	12631.ST.14.1
SRR924732	PRJNA63661	27679828	5	0.714286	25.7143	25	23_28	175	No	0	690	USA	Preterm	c-section			PRJNA63661_12651	12651.SN.05.1
SRR918265	PRJNA63661	33070506	11	1.57143	26.5714	25	23_28	175	No	0	690	USA	Preterm	c-section			PRJNA63661_12651	12651.SN.11.1
SRR1073847	PRJNA63661	37318590	13	1.85714	26.8571	25	23_28	175	No	0	690	USA	Preterm	c-section		female	PRJNA63661_12651	12651.ST.14.1
SRR1073862	PRJNA63661	33604312	22	3.14286	28.1429	25	23_28	175	No	0	690	USA	Preterm	c-section			PRJNA63661_12651	12651.ST.21.1
SRR924823	PRJNA63661	35225150	6	0.857143	25.8571	25	23_28	175	No	1	680	USA	Preterm	vaginal			PRJNA63661_12671	12671.SN.05.1
SRR918208	PRJNA63661	28263836	12	1.71429	26.7143	25	23_28	175	No	1	680	USA	Preterm	vaginal			PRJNA63661_12671	12671.ST.11.1
SRR1073874	PRJNA63661	36013136	15	2.14286	27.1429	25	23_28	175	No	1	680	USA	Preterm	vaginal		female	PRJNA63661_12671	12671.ST.14.1
SRR1952552	PRJNA63661	54802154	11	1.57143	28.5714	27	23_28	189	No	0	1100	USA	Preterm	c-section			PRJNA63661_20011	20011.ST.11.1
SRR1952480	PRJNA63661	46625556	21	3	30	27	23_28	189	No	0	1100	USA	Preterm	c-section			PRJNA63661_20011	20011.ST.21.1
SRR1073859	PRJNA63661	44705528	11	1.57143	28.5714	27	23_28	189	No	0	820	USA	Preterm	c-section			PRJNA63661_20201	20201.ST.11.1
SRR1073871	PRJNA63661	33960160	21	3	30	27	23_28	189	No	0	820	USA	Preterm	c-section		male	PRJNA63661_20201	20201.ST.21.1
SRR1952269	PRJNA63661	54290332	6	0.857143	24.8571	24	23_28	168	No	1	680	USA	Preterm	c-section		female	PRJNA63661_20221	20221.ST.05.1
SRR1952278	PRJNA63661	56937622	10	1.42857	25.4286	24	23_28	168	No	1	680	USA	Preterm	c-section		female	PRJNA63661_20221	20221.ST.11.1
SRR1952254	PRJNA63661	45802204	20	2.85714	26.8571	24	23_28	168	No	1	680	USA	Preterm	c-section		female	PRJNA63661_20221	20221.ST.21.1
SRR1779106	SRP052967	10389979	26	3.71429	31.7143	28	23_28	196	Yes	1	1254	USA	NEC	c-section	breastfed	male	SRP052967_2	N3_172_026G1
SRR1779107	SRP052967	10377165	30	4.28571	32.2857	28	23_28	196	Yes	1	1254	USA	NEC	c-section	breastfed	male	SRP052967_2	N3_172_030G1
SRR1779108	SRP052967	9738675	32	4.57143	32.5714	28	23_28	196	Yes	1	1254	USA	NEC	c-section	breastfed	male	SRP052967_2	N3_172_032G1
SRR1779109	SRP052967	10610113	50	7.14286	35.1429	28	23_28	196	Yes	1	1254	USA	NEC	c-section	breastfed	male	SRP052967_2	N3_172_050G1
SRR1779110	SRP052967	9729918	51	7.28571	35.2857	28	23_28	196	Yes	1	1254	USA	NEC	c-section	breastfed	male	SRP052967_2	N3_172_051G1
SRR1779111	SRP052967	10022971	52	7.42857	35.4286	28	23_28	196	Yes	1	1254	USA	NEC	c-section	breastfed	male	SRP052967_2	N3_172_052G1
SRR1779112	SRP052967	10960443	52	7.42857	35.4286	28	23_28	196	Yes	1	1254	USA	NEC	c-section	breastfed	male	SRP052967_2	N3_172_052G2
SRR1779113	SRP052967	9372341	53	7.57143	35.5714	28	23_28	196	Yes	1	1254	USA	NEC	c-section	breastfed	male	SRP052967_2	N3_172_053G1
SRR1779115	SRP052967	10562957	16	2.28571	31.2857	29	29_32	203	Yes	1	1531	USA	NEC	c-section	breastfed	male	SRP052967_3	N3_173_016G1
SRR1779116	SRP052967	9732272	17	2.42857	31.4286	29	29_32	203	Yes	1	1531	USA	NEC	c-section	breastfed	male	SRP052967_3	N3_173_017G1
SRR1779117	SRP052967	10721413	19	2.71429	31.7143	29	29_32	203	Yes	1	1531	USA	NEC	c-section	breastfed	male	SRP052967_3	N3_173_019G1
SRR1779118	SRP052967	9210800	21	3	32	29	29_32	203	Yes	1	1531	USA	NEC	c-section	breastfed	male	SRP052967_3	N3_173_021G1
SRR1779119	SRP052967	10982225	22	3.14286	32.1429	29	29_32	203	Yes	1	1531	USA	NEC	c-section	breastfed	male	SRP052967_3	N3_173_022G1
SRR1779120	SRP052967	10101597	39	5.57143	34.5714	29	29_32	203	Yes	1	1531	USA	NEC	c-section	breastfed	male	SRP052967_3	N3_173_039G1
SRR1779121	SRP052967	11131113	15	2.14286	32.1429	30	29_32	210	No	0	976	USA	Preterm	c-section	breastfed	female	SRP052967_4	N3_174_015G1
SRR1779122	SRP052967	11528954	17	2.42857	32.4286	30	29_32	210	No	0	976	USA	Preterm	c-section	breastfed	female	SRP052967_4	N3_174_017G1
SRR1779123	SRP052967	11521813	21	3	33	30	29_32	210	No	0	976	USA	Preterm	c-section	breastfed	female	SRP052967_4	N3_174_021G1
SRR1779124	SRP052967	6944652	23	3.28571	33.2857	30	29_32	210	No	0	976	USA	Preterm	c-section	breastfed	female	SRP052967_4	N3_174_023G1
SRR1779125	SRP052967	8072324	34	4.85714	34.8571	30	29_32	210	No	0	976	USA	Preterm	c-section	breastfed	female	SRP052967_4	N3_174_034G1
SRR1779126	SRP052967	10263868	37	5.28571	35.2857	30	29_32	210	No	0	976	USA	Preterm	c-section	breastfed	female	SRP052967_4	N3_174_037G1
SRR1779127	SRP052967	9147179	38	5.42857	35.4286	30	29_32	210	No	0	976	USA	Preterm	c-section	breastfed	female	SRP052967_4	N3_174_038G1
SRR1779128	SRP052967	9290625	17	2.42857	31.4286	29	29_32	203	Yes	1	1483	USA	NEC	vaginal	mix	male	SRP052967_5	N3_175_017G1
SRR1779129	SRP052967	10437420	18	2.57143	31.5714	29	29_32	203	Yes	1	1483	USA	NEC	vaginal	mix	male	SRP052967_5	N3_175_018G1
SRR1779130	SRP052967	9121660	19	2.71429	31.7143	29	29_32	203	Yes	1	1483	USA	NEC	vaginal	mix	male	SRP052967_5	N3_175_019G1
SRR1779131	SRP052967	8491965	20	2.85714	31.8571	29	29_32	203	Yes	1	1483	USA	NEC	vaginal	mix	male	SRP052967_5	N3_175_020G1
SRR1779132	SRP052967	7757521	32	4.57143	33.5714	29	29_32	203	Yes	1	1483	USA	NEC	vaginal	mix	male	SRP052967_5	N3_175_032G1
SRR1779133	SRP052967	8799439	35	5	34	29	29_32	203	Yes	1	1483	USA	NEC	vaginal	mix	male	SRP052967_5	N3_175_035G1
SRR1779134	SRP052967	9735557	46	6.57143	35.5714	29	29_32	203	Yes	1	1483	USA	NEC	vaginal	mix	male	SRP052967_5	N3_175_046G1
SRR1779135	SRP052967	9204721	51	7.28571	36.2857	29	29_32	203	Yes	1	1483	USA	NEC	vaginal	mix	male	SRP052967_5	N3_175_051G1
SRR1779136	SRP052967	8501019	13	1.85714	29.8571	28	23_28	196	No	0	998	USA	Preterm	c-section	mix	male	SRP052967_6	N3_176_013G1
SRR1779137	SRP052967	8399774	14	2	30	28	23_28	196	No	0	998	USA	Preterm	c-section	mix	male	SRP052967_6	N3_176_014G1
SRR1779138	SRP052967	10389715	15	2.14286	30.1429	28	23_28	196	No	0	998	USA	Preterm	c-section	mix	male	SRP052967_6	N3_176_015G1
SRR1779139	SRP052967	11944694	27	3.85714	31.8571	28	23_28	196	No	0	998	USA	Preterm	c-section	mix	male	SRP052967_6	N3_176_027G1
SRR1779140	SRP052967	10070246	35	5	33	28	23_28	196	No	0	998	USA	Preterm	c-section	mix	male	SRP052967_6	N3_176_035G1
SRR1779141	SRP052967	22962398	38	5.42857	33.4286	28	23_28	196	No	0	998	USA	Preterm	c-section	mix	male	SRP052967_6	N3_176_038G1
SRR1779142	SRP052967	10806550	45	6.42857	34.4286	28	23_28	196	No	0	998	USA	Preterm	c-section	mix	male	SRP052967_6	N3_176_045G1
SRR1779143	SRP052967	11486503	9	1.28571	29.2857	28	23_28	196	No	1	896	USA	Preterm	vaginal	mix	female	SRP052967_7	N3_177_009G1
SRR1779144	SRP052967	10004333	18	2.57143	30.5714	28	23_28	196	No	1	896	USA	Preterm	vaginal	mix	female	SRP052967_7	N3_177_018G1
SRR1779145	SRP052967	10622244	24	3.42857	31.4286	28	23_28	196	No	1	896	USA	Preterm	vaginal	mix	female	SRP052967_7	N3_177_024G1
SRR1779146	SRP052967	7955679	11	1.57143	33.5714	32	29_32	224	Yes	1	2046	USA	NEC	vaginal	mix	male	SRP052967_8	N3_178_011G1
SRR1779147	SRP052967	11334806	11	1.57143	33.5714	32	29_32	224	Yes	1	2046	USA	NEC	vaginal	mix	male	SRP052967_8	N3_178_011G2
SRR1779148	SRP052967	11570843	12	1.71429	33.7143	32	29_32	224	Yes	1	2046	USA	NEC	vaginal	mix	male	SRP052967_8	N3_178_012G1
SRR1779149	SRP052967	9121133	13	1.85714	33.8571	32	29_32	224	Yes	1	2046	USA	NEC	vaginal	mix	male	SRP052967_8	N3_178_013G1
SRR1779150	SRP052967	11246495	14	2	34	32	29_32	224	Yes	1	2046	USA	NEC	vaginal	mix	male	SRP052967_8	N3_178_014G1
SRR1779151	SRP052967	9262854	14	2	34	32	29_32	224	Yes	1	2046	USA	NEC	vaginal	mix	male	SRP052967_8	N3_178_014G2
SRR1779152	SRP052967	9138515	15	2.14286	34.1429	32	29_32	224	Yes	1	2046	USA	NEC	vaginal	mix	male	SRP052967_8	N3_178_015G1
SRR1779155	SRP052967	10178888	13	1.85714	30.8571	29	29_32	203	No	0	1436	USA	Preterm	vaginal	mix	male	SRP052967_10	N3_183_013G1
